# Supplementary material for: A general framework for predicting the transcriptomic consequences of non-coding variation and small molecules
Source: PLoS Comput Biol. 2022 Apr 14;18(4):e1010028. doi: 10.1371/journal.pcbi.1010028 (PMC9041867; doi:10.1371/journal.pcbi.1010028)
Supplement: S4 Table — (XLSX) [file pcbi.1010028.s004.xlsx]

## Sheet: Total Cholestrol
peaBrain	Nominal p-value	Bonferroni-corrected					RTC-based method	Nominal p-value
Liver	1.05092e-12	4.72912e-11					Skin_Sun_Exposed_Lower_leg	5.38089e-25
CellsTransformedfibroblasts	1.12748e-12	5.07365e-11					Liver	2.04943e-13
AdiposeVisceralOmentum	1.85204e-11	8.3342e-10					Pancreas	3.83093e-13
CellsEBVtransformedlymphocytes	4.49446e-11	2.02251e-09					Thyroid	9.85291e-13
SmallIntestineTerminalIleum	4.68051e-11	2.10623e-09					Skin_Not_Sun_Exposed_Suprapubic	5.70169e-12
Spleen	6.65471e-11	2.99462e-09					Adipose_Subcutaneous	8.12118e-12
BrainCaudatebasalganglia	7.83282e-11	3.52477e-09					Esophagus_Muscularis	1.1005e-11
BrainCerebellum	3.64663e-10	1.64098e-08					Muscle_Skeletal	2.40215e-11
Vagina	4.16298e-10	1.87334e-08					Cells_Transformed_fibroblasts	1.20676e-10
SkinSunExposedLowerleg	5.91631e-10	2.66234e-08					Stomach	1.31879e-10
AdrenalGland	6.7626e-10	3.04317e-08					Nerve_Tibial	2.93429e-10
Testis	1.01309e-09	4.55893e-08					Artery_Coronary	6.26332e-10
ColonTransverse	1.05042e-09	4.72691e-08					Esophagus_Gastroesophageal_Junction	6.34603e-10
Stomach	1.68013e-09	7.56058e-08					Heart_Left_Ventricle	7.09116e-10
ArteryTibial	2.16075e-09	9.72337e-08					Brain_Cerebellum	2.46764e-09
ArteryCoronary	2.87802e-09	1.29511e-07					Ovary	3.28739e-09
Ovary	5.57931e-09	2.51069e-07					Small_Intestine_Terminal_Ileum	5.58726e-09
BrainHippocampus	8.94338e-09	4.02452e-07					Lung	9.84919e-09
HeartAtrialAppendage	1.03924e-08	4.67656e-07					Uterus	1.2343e-08
BrainAmygdala	1.62005e-08	7.29022e-07					Heart_Atrial_Appendage	2.03999e-08
Pituitary	1.74184e-08	7.83828e-07					Whole_Blood	2.08733e-08
BreastMammaryTissue	1.87865e-08	8.45394e-07					Brain_Cerebellar_Hemisphere	2.59999e-08
SkinNotSunExposedSuprapubic	1.96641e-08	8.84886e-07					Adipose_Visceral_Omentum	8.79337e-08
Pancreas	2.32438e-08	1.04597e-06					Colon_Sigmoid	2.88101e-07
BrainCortex	3.10515e-08	1.39732e-06					Breast_Mammary_Tissue	6.84784e-07
ColonSigmoid	4.92139e-08	2.21463e-06					Brain_Cortex	1.96177e-06
WholeBlood	5.20117e-08	2.34053e-06					Brain_Caudate_basal_ganglia	2.9432e-06
MuscleSkeletal	8.25033e-08	3.71265e-06					Esophagus_Mucosa	3.09849e-06
BrainPutamenbasalganglia	7.75334e-07	3.489e-05					Testis	4.85253e-06
BrainHypothalamus	8.00202e-07	3.60091e-05					Artery_Tibial	5.82615e-06
EsophagusGastroesophagealJunction	1.06049e-06	4.77222e-05					Brain_Hypothalamus	6.64571e-06
Uterus	1.77595e-06	7.99177e-05					Cells_EBV.transformed_lymphocytes	7.18145e-06
BrainCerebellarHemisphere	2.82126e-05	0.00126957					Artery_Aorta	9.82188e-06
BrainFrontalCortexBA9	4.31627e-05	0.00194232					Spleen	1.81028e-05
BrainAnteriorcingulatecortexBA24	6.56651e-05	0.00295493					Brain_Hippocampus	4.67774e-05
HeartLeftVentricle	0.000527937	0.0237572					Adrenal_Gland	7.72159e-05
Prostate	0.000703455	0.0316555					Brain_Putamen_basal_ganglia	8.9847e-05
ArteryAorta	0.00243961	0.109782					Prostate	0.000219626
AdiposeSubcutaneous	0.00373049	0.167872					Pituitary	0.000408715
Lung	0.0152065	0.684292					Colon_Transverse	0.000801724
NerveTibial	0.0707713	3.18471					Brain_Frontal_Cortex_BA9	0.00458721
Thyroid	0.0796719	3.58524					Brain_Nucleus_accumbens_basal_ganglia	0.00802945
EsophagusMucosa	0.777674	34.9953					Vagina	0.00829433
EsophagusMuscularis	0.778168	35.0176					Brain_Anterior_cingulate_cortex_BA24	0.0134364
BrainNucleusaccumbensbasalganglia	0.980657	44.1295

## Sheet: HDL
peaBrain	Nominal p-value	Bonferroni-corrected					RTC-based method	Nominal p-value
ArteryTibial	2.10247e-10	9.46112e-09					Nerve_Tibial	2.36308e-18
Stomach	9.90903e-10	4.45906e-08					Adipose_Subcutaneous	8.15771e-16
Liver	1.63775e-09	7.36987e-08					Cells_Transformed_fibroblasts	5.40693e-15
SmallIntestineTerminalIleum	1.86808e-09	8.40636e-08					Skin_Sun_Exposed_Lower_leg	3.5405e-14
AdiposeVisceralOmentum	2.3833e-09	1.07249e-07					Skin_Not_Sun_Exposed_Suprapubic	6.38818e-14
CellsEBVtransformedlymphocytes	4.74112e-09	2.1335e-07					Adipose_Visceral_Omentum	2.16594e-13
BrainHippocampus	7.75567e-09	3.49005e-07					Colon_Transverse	2.7304e-13
ArteryCoronary	8.39485e-09	3.77768e-07					Esophagus_Muscularis	1.11897e-12
Pituitary	8.49234e-09	3.82155e-07					Muscle_Skeletal	2.26088e-12
Spleen	9.31441e-09	4.19148e-07					Artery_Tibial	2.50119e-12
Ovary	1.09159e-08	4.91215e-07					Thyroid	2.85756e-12
ColonTransverse	1.2807e-08	5.76315e-07					Testis	3.66341e-12
ColonSigmoid	1.28243e-08	5.77095e-07					Esophagus_Mucosa	6.42644e-12
Pancreas	1.57179e-08	7.07306e-07					Brain_Cerebellar_Hemisphere	4.12554e-11
BrainAmygdala	1.67676e-08	7.54544e-07					Lung	3.50519e-10
HeartAtrialAppendage	2.26591e-08	1.01966e-06					Adrenal_Gland	3.11341e-09
WholeBlood	2.44258e-08	1.09916e-06					Esophagus_Gastroesophageal_Junction	4.1808e-09
BreastMammaryTissue	3.11677e-08	1.40255e-06					Colon_Sigmoid	1.00805e-08
Testis	3.41628e-08	1.53733e-06					Brain_Cerebellum	1.40054e-08
BrainCaudatebasalganglia	6.90432e-08	3.10694e-06					Heart_Atrial_Appendage	2.46411e-08
SkinSunExposedLowerleg	8.84982e-08	3.98242e-06					Artery_Aorta	3.37039e-08
Uterus	9.59123e-08	4.31606e-06					Pituitary	4.50724e-08
SkinNotSunExposedSuprapubic	1.30843e-07	5.88795e-06					Spleen	5.11877e-08
BrainCortex	1.76618e-07	7.9478e-06					Pancreas	1.24679e-07
BrainCerebellum	4.14345e-07	1.86455e-05					Breast_Mammary_Tissue	1.66816e-07
MuscleSkeletal	5.40725e-07	2.43326e-05					Stomach	2.10289e-07
CellsTransformedfibroblasts	1.82874e-06	8.22931e-05					Brain_Frontal_Cortex_BA9	2.17074e-07
Vagina	1.97963e-06	8.90834e-05					Heart_Left_Ventricle	5.80817e-07
AdrenalGland	3.71575e-06	0.000167209					Whole_Blood	7.57692e-07
BrainHypothalamus	8.91656e-06	0.000401245					Brain_Cortex	1.06661e-06
HeartLeftVentricle	3.06461e-05	0.00137907					Small_Intestine_Terminal_Ileum	1.59229e-06
AdiposeSubcutaneous	9.23137e-05	0.00415412					Liver	1.66235e-06
BrainCerebellarHemisphere	0.000484294	0.0217932					Cells_EBV.transformed_lymphocytes	8.70087e-06
EsophagusGastroesophagealJunction	0.00133817	0.0602175					Artery_Coronary	1.90831e-05
BrainFrontalCortexBA9	0.00142767	0.064245					Brain_Nucleus_accumbens_basal_ganglia	8.31724e-05
BrainPutamenbasalganglia	0.00212281	0.0955265					Brain_Putamen_basal_ganglia	9.213e-05
ArteryAorta	0.00354678	0.159605					Ovary	0.000168214
BrainAnteriorcingulatecortexBA24	0.0104117	0.468526					Prostate	0.000196627
Lung	0.035815	1.61167					Vagina	0.00262908
Prostate	0.122937	5.53217					Brain_Anterior_cingulate_cortex_BA24	0.00653304
NerveTibial	0.153538	6.90922					Brain_Hippocampus	0.0107728
EsophagusMucosa	0.240535	10.8241					Brain_Caudate_basal_ganglia	0.0171529
EsophagusMuscularis	0.38243	17.2093					Brain_Hypothalamus	0.0285699
BrainNucleusaccumbensbasalganglia	0.395612	17.8025					Uterus	0.907612
Thyroid	0.955864	43.0139

## Sheet: LDL
peaBrain	Nominal p-value	Bonferroni-corrected					RTC-based method	Nominal p-value
CellsEBVtransformedlymphocytes	4.01605e-10	1.80722e-08					Skin_Sun_Exposed_Lower_leg	1.5827e-17
AdiposeVisceralOmentum	5.64373e-10	2.53968e-08					Pancreas	1.43999e-09
CellsTransformedfibroblasts	7.65933e-10	3.4467e-08					Cells_Transformed_fibroblasts	6.38103e-09
Liver	8.90302e-10	4.00636e-08					Nerve_Tibial	1.18157e-08
SmallIntestineTerminalIleum	1.12351e-09	5.05581e-08					Brain_Cerebellar_Hemisphere	1.64619e-08
MuscleSkeletal	3.78674e-09	1.70403e-07					Skin_Not_Sun_Exposed_Suprapubic	1.90654e-08
BrainCerebellum	5.89854e-09	2.65434e-07					Liver	3.31037e-08
Ovary	5.92438e-09	2.66597e-07					Adipose_Visceral_Omentum	6.35248e-08
SkinSunExposedLowerleg	6.30518e-09	2.83733e-07					Brain_Cortex	7.87117e-08
BrainCaudatebasalganglia	9.8375e-09	4.42687e-07					Lung	3.59583e-07
ArteryCoronary	1.23333e-08	5.54997e-07					Adipose_Subcutaneous	5.43793e-07
Stomach	1.44244e-08	6.491e-07					Esophagus_Gastroesophageal_Junction	1.90548e-06
HeartAtrialAppendage	1.49796e-08	6.74084e-07					Adrenal_Gland	2.24584e-06
Spleen	1.75441e-08	7.89482e-07					Esophagus_Muscularis	2.8241e-06
ArteryTibial	2.66678e-08	1.20005e-06					Cells_EBV.transformed_lymphocytes	3.15588e-06
Pituitary	3.23636e-08	1.45636e-06					Testis	3.83419e-06
AdrenalGland	3.42359e-08	1.54061e-06					Artery_Tibial	4.78398e-06
Pancreas	3.567e-08	1.60515e-06					Whole_Blood	6.84457e-06
ColonTransverse	3.70852e-08	1.66883e-06					Ovary	2.69878e-05
BreastMammaryTissue	3.79912e-08	1.7096e-06					Uterus	3.03346e-05
Testis	4.38337e-08	1.97252e-06					Muscle_Skeletal	4.90827e-05
Vagina	4.61066e-08	2.0748e-06					Breast_Mammary_Tissue	5.39092e-05
BrainHippocampus	6.29369e-08	2.83216e-06					Pituitary	0.00010217
SkinNotSunExposedSuprapubic	7.93503e-08	3.57076e-06					Brain_Cerebellum	0.000147375
WholeBlood	1.06047e-07	4.77211e-06					Heart_Atrial_Appendage	0.000149853
BrainAmygdala	6.93558e-07	3.12101e-05					Colon_Sigmoid	0.000221124
BrainCortex	1.62259e-06	7.30166e-05					Stomach	0.000305015
Uterus	1.80845e-06	8.13804e-05					Artery_Coronary	0.000363658
BrainPutamenbasalganglia	1.86338e-06	8.38521e-05					Artery_Aorta	0.000418964
ColonSigmoid	1.88462e-06	8.48078e-05					Thyroid	0.000444891
BrainHypothalamus	3.38294e-06	0.000152232					Spleen	0.000672675
BrainFrontalCortexBA9	3.47377e-06	0.00015632					Esophagus_Mucosa	0.000894534
EsophagusGastroesophagealJunction	4.90607e-06	0.000220773					Small_Intestine_Terminal_Ileum	0.00188436
BrainCerebellarHemisphere	8.37935e-06	0.000377071					Heart_Left_Ventricle	0.00290949
BrainAnteriorcingulatecortexBA24	2.17389e-05	0.000978249					Brain_Caudate_basal_ganglia	0.0157044
HeartLeftVentricle	8.57642e-05	0.00385939					Brain_Hypothalamus	0.0270696
Prostate	0.000107504	0.00483769					Brain_Frontal_Cortex_BA9	0.0894082
ArteryAorta	0.000376804	0.0169562					Brain_Anterior_cingulate_cortex_BA24	0.106307
Lung	0.00172468	0.0776108					Brain_Putamen_basal_ganglia	0.125269
NerveTibial	0.00533866	0.24024					Brain_Nucleus_accumbens_basal_ganglia	0.228658
AdiposeSubcutaneous	0.00612364	0.275564					Brain_Hippocampus	0.247819
Thyroid	0.0127745	0.574853					Prostate	0.3985
EsophagusMuscularis	0.0945038	4.25267					Colon_Transverse	0.595516
EsophagusMucosa	0.604224	27.1901					Vagina	0.819093
BrainNucleusaccumbensbasalganglia	0.766373	34.4868

## Sheet: Triglycerides
peaBrain	Nominal p-value	Bonferroni-corrected					RTC-based method	Nominal p-value
Spleen	8.84387e-06	0.000397974					Heart_Left_Ventricle	1.6448e-21
AdrenalGland	1.95122e-05	0.000878047					Thyroid	4.25428e-21
CellsEBVtransformedlymphocytes	3.48506e-05	0.00156828					Skin_Sun_Exposed_Lower_leg	1.51603e-20
ArteryCoronary	3.63136e-05	0.00163411					Lung	8.0423e-19
AdiposeVisceralOmentum	3.74445e-05	0.001685					Adipose_Subcutaneous	1.14887e-17
Testis	4.4331e-05	0.00199489					Adipose_Visceral_Omentum	2.59348e-16
SkinSunExposedLowerleg	6.30876e-05	0.00283894					Cells_Transformed_fibroblasts	4.88102e-16
SkinNotSunExposedSuprapubic	8.02854e-05	0.00361284					Whole_Blood	5.4771e-15
Liver	0.000127221	0.00572496					Spleen	8.71445e-14
BrainCerebellum	0.000264404	0.0118982					Muscle_Skeletal	1.38145e-13
SmallIntestineTerminalIleum	0.000292194	0.0131487					Breast_Mammary_Tissue	2.28604e-13
Vagina	0.000342973	0.0154338					Stomach	1.15927e-11
HeartAtrialAppendage	0.000502941	0.0226323					Pancreas	1.52828e-11
ArteryTibial	0.000695287	0.0312879					Esophagus_Gastroesophageal_Junction	3.46213e-11
BrainCaudatebasalganglia	0.000840568	0.0378256					Artery_Coronary	1.97737e-10
Stomach	0.000906042	0.0407719					Cells_EBV.transformed_lymphocytes	5.36608e-10
Pancreas	0.000927758	0.0417491					Nerve_Tibial	6.32386e-10
CellsTransformedfibroblasts	0.000928294	0.0417732					Brain_Cerebellum	8.02616e-10
BrainHippocampus	0.00107249	0.0482623					Artery_Tibial	2.69569e-09
BrainCortex	0.00111454	0.0501545					Esophagus_Muscularis	2.79512e-09
BrainAmygdala	0.00119365	0.0537143					Heart_Atrial_Appendage	4.46868e-09
MuscleSkeletal	0.00127045	0.05717					Prostate	1.828e-08
ColonTransverse	0.00173731	0.0781789					Colon_Sigmoid	1.12241e-07
BreastMammaryTissue	0.00204152	0.0918683					Skin_Not_Sun_Exposed_Suprapubic	1.42126e-07
Ovary	0.00213514	0.0960814					Artery_Aorta	1.76175e-07
BrainFrontalCortexBA9	0.00327308	0.147289					Vagina	2.64399e-07
ColonSigmoid	0.00327698	0.147464					Testis	2.71373e-07
AdiposeSubcutaneous	0.0033511	0.1508					Colon_Transverse	9.01409e-07
Pituitary	0.00423355	0.19051					Brain_Putamen_basal_ganglia	9.45089e-07
WholeBlood	0.00740893	0.333402					Brain_Cortex	1.37661e-06
Uterus	0.0202412	0.910856					Small_Intestine_Terminal_Ileum	4.62929e-06
EsophagusGastroesophagealJunction	0.0236463	1.06408					Adrenal_Gland	7.69692e-06
BrainHypothalamus	0.036774	1.65483					Brain_Cerebellar_Hemisphere	1.76285e-05
BrainCerebellarHemisphere	0.046278	2.08251					Brain_Frontal_Cortex_BA9	3.01333e-05
BrainPutamenbasalganglia	0.0574651	2.58593					Esophagus_Mucosa	0.000122206
ArteryAorta	0.0660639	2.97288					Brain_Nucleus_accumbens_basal_ganglia	0.000304501
Prostate	0.147035	6.61656					Pituitary	0.00131617
NerveTibial	0.23599	10.6195					Liver	0.00156564
BrainNucleusaccumbensbasalganglia	0.256214	11.5296					Brain_Hypothalamus	0.00259007
BrainAnteriorcingulatecortexBA24	0.284388	12.7975					Ovary	0.0305596
Lung	0.290357	13.0661					Uterus	0.0454531
HeartLeftVentricle	0.445218	20.0348					Brain_Caudate_basal_ganglia	0.0873457
EsophagusMucosa	0.449002	20.2051					Brain_Hippocampus	0.616091
Thyroid	0.600859	27.0387					Brain_Anterior_cingulate_cortex_BA24	0.74857
EsophagusMuscularis	0.964685	43.4108
