# Supplementary material for: A general framework for predicting the transcriptomic consequences of non-coding variation and small molecules
Source: PLoS Comput Biol. 2022 Apr 14;18(4):e1010028. doi: 10.1371/journal.pcbi.1010028 (PMC9041867; doi:10.1371/journal.pcbi.1010028)
Supplement: S5 Table — (XLSX) [file pcbi.1010028.s005.xlsx]

## Sheet: Sheet1
peaBrain	mean oos-r2	se oos-r2	lower bound	upper bound		ElasticNet	mean oos-r2	se oos-r2	lower bound	upper bound		GCTA	H2	p-value
ENSG00000003147	-0.0132363	0.0383942	-0.088489	0.0620164		ENSG00000003147	-0.795498	0.341648	-1.46513	-0.125869		ENSG00000003147	0.336482	0.0009778
ENSG00000006282	0.167844	0.234418	-0.291614	0.627303		ENSG00000006282	0.142852	0.181194	-0.212289	0.497992		ENSG00000006282	0.690041	4.378e-10
ENSG00000007541	-0.0105006	0.0114675	-0.0329769	0.0119756		ENSG00000007541	-0.5525	0.184566	-0.914249	-0.19075		ENSG00000007541	0.25063	0.008963
ENSG00000007908	0.130977	0.0880604	-0.0416218	0.303575		ENSG00000007908	-0.799532	0.288958	-1.36589	-0.233174		ENSG00000007908	0.151263	0.008938
ENSG00000010626	-0.187897	0.273812	-0.72457	0.348775		ENSG00000010626	-0.320695	0.192765	-0.698515	0.0571251		ENSG00000010626	0.287219	0.0004681
ENSG00000013306	0.00412535	0.0126287	-0.0206268	0.0288775		ENSG00000013306	-0.844907	0.510773	-1.84602	0.156209		ENSG00000013306	0.253297	0.009953
ENSG00000013561	-0.00370322	0.0142612	-0.0316551	0.0242487		ENSG00000013561	-0.550277	0.241168	-1.02297	-0.0775866		ENSG00000013561	0.345088	0.004647
ENSG00000014164	-0.518513	0.633506	-1.76018	0.723159		ENSG00000014164	-0.487313	0.294598	-1.06473	0.0900993		ENSG00000014164	0.227469	0.002171
ENSG00000016864	-0.222422	0.209042	-0.632145	0.187301		ENSG00000016864	-0.289937	0.200756	-0.683418	0.103545		ENSG00000016864	0.140858	0.002042
ENSG00000018699	-0.00204833	0.0109428	-0.0234962	0.0193995		ENSG00000018699	-0.753728	0.302672	-1.34696	-0.160491		ENSG00000018699	0.234051	0.003483
ENSG00000020922	0.0686133	0.107773	-0.142622	0.279849		ENSG00000020922	-1.27942	0.538758	-2.33538	-0.223453		ENSG00000020922	0.287332	0.0003985
ENSG00000022556	-0.0193996	0.058648	-0.13435	0.0955504		ENSG00000022556	-0.492632	0.288032	-1.05717	0.0719106		ENSG00000022556	0.498192	0.0002735
ENSG00000023228	0.04264	0.079407	-0.112998	0.198278		ENSG00000023228	-0.472281	0.259219	-0.98035	0.035789		ENSG00000023228	0.173327	0.008034
ENSG00000028310	-0.0140149	0.025531	-0.0640557	0.0360259		ENSG00000028310	-1.16228	0.500163	-2.1426	-0.181959		ENSG00000028310	0.309989	0.0006407
ENSG00000030110	-0.198165	0.402723	-0.987503	0.591172		ENSG00000030110	-1.70103	0.616603	-2.90957	-0.492488		ENSG00000030110	0.199361	0.008921
ENSG00000031691	0.0537538	0.0363411	-0.0174746	0.124982		ENSG00000031691	-0.208134	0.240171	-0.678869	0.262601		ENSG00000031691	0.221751	0.0003406
ENSG00000032742	-0.00912202	0.0458554	-0.0989987	0.0807546		ENSG00000032742	-0.44071	0.125877	-0.687429	-0.193991		ENSG00000032742	0.24932	0.001334
ENSG00000033178	0.15819	0.0712525	0.0185354	0.297845		ENSG00000033178	-0.368347	0.272498	-0.902443	0.165749		ENSG00000033178	0.196582	0.003995
ENSG00000036448	0.349854	0.122468	0.109818	0.589891		ENSG00000036448	0.466314	0.10527	0.259986	0.672643		ENSG00000036448	0.456203	0.0002498
ENSG00000037757	0.157023	0.0631223	0.0333036	0.280743		ENSG00000037757	-0.705423	0.388542	-1.46697	0.0561196		ENSG00000037757	0.376896	0.007057
ENSG00000042493	-0.147418	0.242958	-0.623617	0.328781		ENSG00000042493	-0.00587443	0.146342	-0.292704	0.280955		ENSG00000042493	0.350009	0.0002568
ENSG00000048545	-0.0159293	0.0377772	-0.0899727	0.058114		ENSG00000048545	-0.854392	0.414502	-1.66682	-0.0419687		ENSG00000048545	0.296403	0.009884
ENSG00000050438	0.00134345	0.0367575	-0.0707013	0.0733882		ENSG00000050438	-0.604596	0.284236	-1.1617	-0.0474934		ENSG00000050438	0.124669	0.005991
ENSG00000052126	-0.0532373	0.0472616	-0.14587	0.0393954		ENSG00000052126	-0.447737	0.157778	-0.756982	-0.138492		ENSG00000052126	0.328084	0.002698
ENSG00000055955	-0.0526479	0.112357	-0.272867	0.167571		ENSG00000055955	-0.348312	0.147304	-0.637028	-0.0595958		ENSG00000055955	0.254748	0.0001923
ENSG00000057468	-0.0190074	0.00871836	-0.0360954	-0.00191945		ENSG00000057468	0.0223997	0.106668	-0.186669	0.231468		ENSG00000057468	0.288667	0.0002572
ENSG00000057935	0.0212563	0.0181596	-0.0143365	0.0568491		ENSG00000057935	-0.35074	0.203953	-0.750489	0.0490077		ENSG00000057935	0.318551	0.002476
ENSG00000058453	0.00706573	0.0172695	-0.0267824	0.0409139		ENSG00000058453	-1.43449	0.628893	-2.66712	-0.201863		ENSG00000058453	0.231712	0.003999
ENSG00000059122	0.0321812	0.0441681	-0.0543881	0.118751		ENSG00000059122	-0.136252	0.156265	-0.442531	0.170027		ENSG00000059122	0.425539	0.0005348
ENSG00000059691	0.0591133	0.0449781	-0.0290438	0.14727		ENSG00000059691	-0.371594	0.429956	-1.21431	0.47112		ENSG00000059691	0.198572	9.896e-05
ENSG00000063127	-0.0124642	0.0137679	-0.0394492	0.0145208		ENSG00000063127	-1.31153	0.565913	-2.42072	-0.202342		ENSG00000063127	0.212658	0.007705
ENSG00000064199	-0.00957579	0.00498238	-0.0193413	0.000189672		ENSG00000064199	-0.734128	0.224811	-1.17476	-0.293498		ENSG00000064199	0.249951	0.0001544
ENSG00000064201	0.0781305	0.0785673	-0.0758615	0.232122		ENSG00000064201	-0.266707	0.214714	-0.687545	0.154132		ENSG00000064201	0.45062	0.0001292
ENSG00000065268	0.348101	0.117863	0.11709	0.579113		ENSG00000065268	-0.156269	0.238435	-0.623602	0.311064		ENSG00000065268	0.735432	3.488e-05
ENSG00000066230	-0.0232035	0.0780763	-0.176233	0.129826		ENSG00000066230	-0.503196	0.234175	-0.96218	-0.0442125		ENSG00000066230	0.287614	0.0002443
ENSG00000066379	0.102914	0.0758708	-0.0457925	0.251621		ENSG00000066379	-0.177074	0.193831	-0.556983	0.202836		ENSG00000066379	0.194083	0.0002426
ENSG00000068097	0.0405524	0.0270001	-0.0123678	0.0934726		ENSG00000068097	0.0732149	0.118666	-0.159371	0.305801		ENSG00000068097	0.520397	4.758e-05
ENSG00000070081	0.0675769	0.0821758	-0.0934877	0.228641		ENSG00000070081	-0.206748	0.223303	-0.644421	0.230926		ENSG00000070081	0.239136	0.0006006
ENSG00000070371	0.015923	0.0115145	-0.00664541	0.0384914		ENSG00000070371	-1.00347	0.440593	-1.86703	-0.139903		ENSG00000070371	0.287656	0.0006934
ENSG00000071575	0.118689	0.101821	-0.0808802	0.318259		ENSG00000071575	-0.476092	0.241904	-0.950223	-0.00196118		ENSG00000071575	0.330403	0.004716
ENSG00000071894	0.0174162	0.0171486	-0.0161951	0.0510276		ENSG00000071894	-0.874565	0.454157	-1.76471	0.0155828		ENSG00000071894	0.235082	0.00153
ENSG00000072210	0.02363	0.0323829	-0.0398406	0.0871006		ENSG00000072210	-1.25343	0.858158	-2.93542	0.428555		ENSG00000072210	0.278027	0.002623
ENSG00000072818	-0.0223027	0.0270361	-0.0752934	0.0306879		ENSG00000072818	-0.983786	0.291254	-1.55464	-0.412928		ENSG00000072818	0.176902	0.003287
ENSG00000072954	-0.0446931	0.0207534	-0.0853699	-0.00401635		ENSG00000072954	-0.814417	0.260866	-1.32572	-0.30312		ENSG00000072954	0.165507	0.0003162
ENSG00000074054	0.0760832	0.0528201	-0.0274442	0.179611		ENSG00000074054	-0.333638	0.138133	-0.604379	-0.0628962		ENSG00000074054	0.088911	0.007392
ENSG00000074319	-0.267901	0.348961	-0.951866	0.416063		ENSG00000074319	0.0832914	0.115954	-0.143978	0.310561		ENSG00000074319	0.293212	0.0007507
ENSG00000075073	-0.0180063	0.0179473	-0.0531831	0.0171704		ENSG00000075073	-0.949995	0.38735	-1.7092	-0.190788		ENSG00000075073	0.310879	0.00114
ENSG00000075234	-0.0779958	0.0838204	-0.242284	0.0862923		ENSG00000075234	0.0752944	0.164495	-0.247117	0.397705		ENSG00000075234	0.438892	3.841e-06
ENSG00000076067	-6.85448	7.19773	-20.962	7.25307		ENSG00000076067	-0.137223	0.253702	-0.634478	0.360032		ENSG00000076067	0.680384	9.198e-13
ENSG00000076650	-0.1976	0.325436	-0.835455	0.440255		ENSG00000076650	0.00615631	0.170545	-0.328112	0.340425		ENSG00000076650	0.460293	2.57e-06
ENSG00000077380	-0.0718704	0.0518653	-0.173526	0.0297857		ENSG00000077380	-0.0891964	0.243288	-0.566041	0.387648		ENSG00000077380	0.302089	0.008412
ENSG00000078053	0.0142707	0.0110668	-0.00742026	0.0359617		ENSG00000078053	-0.795612	0.656598	-2.08255	0.491321		ENSG00000078053	0.344298	0.001747
ENSG00000079263	0.128261	0.0609393	0.00881951	0.247702		ENSG00000079263	-1.36101	0.57638	-2.49072	-0.231305		ENSG00000079263	0.241305	0.001475
ENSG00000083099	-0.114171	0.16286	-0.433377	0.205034		ENSG00000083099	-0.170781	0.218072	-0.598202	0.25664		ENSG00000083099	0.381299	0.0002347
ENSG00000083454	0.0127261	0.0208371	-0.0281145	0.0535668		ENSG00000083454	-0.682116	0.252001	-1.17604	-0.188194		ENSG00000083454	0.221075	0.003336
ENSG00000083807	0.0141802	0.0175974	-0.0203106	0.0486711		ENSG00000083807	0.354557	0.0995412	0.159457	0.549658		ENSG00000083807	0.342216	0.0002458
ENSG00000083828	0.286883	0.0776917	0.134608	0.439159		ENSG00000083828	-0.597293	0.260559	-1.10799	-0.086598		ENSG00000083828	0.382453	0.0004849
ENSG00000084072	-0.0841652	0.181774	-0.440442	0.272112		ENSG00000084072	0.323221	0.112353	0.10301	0.543432		ENSG00000084072	0.389619	0.0001423
ENSG00000085721	0.0210545	0.0212639	-0.0206226	0.0627317		ENSG00000085721	0.108762	0.151518	-0.188212	0.405737		ENSG00000085721	0.207176	0.0007916
ENSG00000086232	0.221585	0.111431	0.00317988	0.439991		ENSG00000086232	-0.0673954	0.504183	-1.05559	0.920804		ENSG00000086232	0.46652	4.778e-07
ENSG00000086504	0.190866	0.0863436	0.0216322	0.360099		ENSG00000086504	-0.127752	0.144203	-0.410389	0.154885		ENSG00000086504	0.349282	0.00299
ENSG00000087502	-0.00541651	0.0176352	-0.0399815	0.0291484		ENSG00000087502	-0.624851	0.255605	-1.12584	-0.123865		ENSG00000087502	0.339184	0.0004882
ENSG00000088992	-0.060044	0.0520256	-0.162014	0.0419263		ENSG00000088992	-0.80001	0.240471	-1.27133	-0.328687		ENSG00000088992	0.163339	0.00133
ENSG00000089163	-0.00226575	0.0105404	-0.022925	0.0183935		ENSG00000089163	-0.726336	0.366437	-1.44455	-0.00812012		ENSG00000089163	0.265104	0.003633
ENSG00000089177	0.421781	0.104011	0.21792	0.625642		ENSG00000089177	-0.335483	0.265378	-0.855624	0.184657		ENSG00000089177	0.343707	0.001124
ENSG00000089486	0.0955858	0.0507823	-0.00394754	0.195119		ENSG00000089486	-0.136773	0.185778	-0.500898	0.227353		ENSG00000089486	0.232881	0.0002518
ENSG00000089723	-0.0151435	0.0326537	-0.0791448	0.0488578		ENSG00000089723	-0.188219	0.158466	-0.498813	0.122374		ENSG00000089723	0.397976	0.001113
ENSG00000089876	0.139534	0.053898	0.0338936	0.245174		ENSG00000089876	-1.22967	0.793634	-2.78519	0.325854		ENSG00000089876	0.210739	0.001316
ENSG00000090520	0.0343498	0.0275951	-0.0197367	0.0884362		ENSG00000090520	-0.121516	0.304996	-0.719308	0.476276		ENSG00000090520	0.387156	0.007613
ENSG00000090686	0.0427861	0.0146079	0.0141546	0.0714177		ENSG00000090686	0.0194973	0.107321	-0.190851	0.229846		ENSG00000090686	0.217122	0.009472
ENSG00000090863	-0.00910914	0.0222884	-0.0527945	0.0345762		ENSG00000090863	-0.691049	0.354076	-1.38504	0.00294031		ENSG00000090863	0.403956	0.0007351
ENSG00000091106	0.0439297	0.175334	-0.299725	0.387584		ENSG00000091106	0.211382	0.102535	0.0104129	0.41235		ENSG00000091106	0.171729	0.001682
ENSG00000091622	-0.00304114	0.011903	-0.0263709	0.0202886		ENSG00000091622	-0.02906	0.149057	-0.321211	0.263091		ENSG00000091622	0.248367	0.002263
ENSG00000095209	0.166337	0.148131	-0.124	0.456674		ENSG00000095209	0.192146	0.100251	-0.00434615	0.388637		ENSG00000095209	0.317818	0.0001482
ENSG00000095321	-0.0874806	0.184515	-0.44913	0.274169		ENSG00000095321	-0.313271	0.192716	-0.690994	0.0644518		ENSG00000095321	0.35896	0.0003448
ENSG00000095397	-0.0167692	0.0117382	-0.039776	0.00623762		ENSG00000095397	0.144372	0.123025	-0.0967574	0.385502		ENSG00000095397	0.190476	0.009964
ENSG00000099290	0.226487	0.135738	-0.0395592	0.492533		ENSG00000099290	0.237395	0.16083	-0.077832	0.552622		ENSG00000099290	0.512446	1.544e-08
ENSG00000099822	-0.0105551	0.00669878	-0.0236848	0.00257447		ENSG00000099822	-0.558511	0.215214	-0.98033	-0.136692		ENSG00000099822	0.185607	0.007834
ENSG00000099834	0.162976	0.060623	0.0441552	0.281798		ENSG00000099834	-0.521625	0.427221	-1.35898	0.315728		ENSG00000099834	0.344661	0.000398
ENSG00000099960	-0.0134232	0.00886761	-0.0308038	0.00395726		ENSG00000099960	0.103125	0.14279	-0.176743	0.382994		ENSG00000099960	0.33641	0.00663
ENSG00000100116	0.121224	0.131896	-0.137292	0.37974		ENSG00000100116	-1.03619	0.382813	-1.7865	-0.285877		ENSG00000100116	0.198285	0.00597
ENSG00000100197	-0.316773	0.334998	-0.973368	0.339822		ENSG00000100197	-1.38212	0.529367	-2.41968	-0.344565		ENSG00000100197	0.232096	0.0004869
ENSG00000100321	0.210856	0.179017	-0.140017	0.56173		ENSG00000100321	0.0699703	0.117477	-0.160286	0.300226		ENSG00000100321	0.392801	0.0002855
ENSG00000100324	-0.00182601	0.0130258	-0.0273565	0.0237045		ENSG00000100324	-0.852611	0.37395	-1.58555	-0.119668		ENSG00000100324	0.270383	0.00674
ENSG00000100336	0.151199	0.103052	-0.050783	0.353182		ENSG00000100336	-0.674056	0.202864	-1.07167	-0.276443		ENSG00000100336	0.375979	0.004866
ENSG00000100376	0.0642637	0.0611516	-0.0555934	0.184121		ENSG00000100376	0.00422318	0.155987	-0.301511	0.309957		ENSG00000100376	0.469235	2.471e-05
ENSG00000100417	-0.0348929	0.0612577	-0.154958	0.0851722		ENSG00000100417	-0.0283461	0.154518	-0.331202	0.27451		ENSG00000100417	0.214199	0.0001521
ENSG00000100461	0.0178372	0.0816013	-0.142101	0.177776		ENSG00000100461	-0.649031	0.212904	-1.06632	-0.231739		ENSG00000100461	0.184701	0.008599
ENSG00000100505	0.00262934	0.0131419	-0.0231289	0.0283875		ENSG00000100505	-0.31708	0.158529	-0.627797	-0.00636338		ENSG00000100505	0.314857	0.009894
ENSG00000100564	0.0842032	0.0353465	0.0149241	0.153482		ENSG00000100564	-0.0698592	0.130244	-0.325137	0.185418		ENSG00000100564	0.32036	0.003063
ENSG00000100568	-0.177216	0.170837	-0.512057	0.157625		ENSG00000100568	-0.104116	0.200069	-0.496251	0.288018		ENSG00000100568	0.177908	0.006393
ENSG00000100596	-0.0118449	0.0125471	-0.0364372	0.0127474		ENSG00000100596	-0.95571	0.316632	-1.57631	-0.335111		ENSG00000100596	0.259248	7.543e-05
ENSG00000101000	0.0458247	0.0347149	-0.0222165	0.113866		ENSG00000101000	-0.201033	0.218487	-0.629267	0.227201		ENSG00000101000	0.174114	0.0002903
ENSG00000101057	0.12627	0.0489029	0.0304205	0.22212		ENSG00000101057	-1.00635	0.467046	-1.92176	-0.0909392		ENSG00000101057	0.236379	0.001906
ENSG00000101158	0.0508703	0.0208558	0.009993	0.0917476		ENSG00000101158	-0.889389	0.660098	-2.18318	0.404404		ENSG00000101158	0.244151	0.002463
ENSG00000101161	0.15506	0.0890585	-0.0194945	0.329615		ENSG00000101161	-0.0816155	0.123631	-0.323932	0.160701		ENSG00000101161	0.391543	0.0002888
ENSG00000101444	-0.0126119	0.010235	-0.0326726	0.00744871		ENSG00000101444	-0.17247	0.13012	-0.427506	0.0825655		ENSG00000101444	0.114538	0.002934
ENSG00000101639	-0.282969	0.213589	-0.701604	0.135665		ENSG00000101639	-0.773952	0.514327	-1.78203	0.234129		ENSG00000101639	0.340541	0.0004345
ENSG00000102743	1.49873e-06	0.0215468	-0.0422302	0.0422332		ENSG00000102743	-0.691512	0.223809	-1.13018	-0.252846		ENSG00000102743	0.261399	0.003567
ENSG00000102781	-0.344173	0.418874	-1.16517	0.47682		ENSG00000102781	-0.0804095	0.199093	-0.470631	0.309812		ENSG00000102781	0.35299	0.001398
ENSG00000103043	0.0258834	0.0285557	-0.0300857	0.0818525		ENSG00000103043	-0.767409	0.372418	-1.49735	-0.0374704		ENSG00000103043	0.140109	0.00993
ENSG00000103067	-0.0166776	0.0082806	-0.0329076	-0.000447624		ENSG00000103067	-1.42171	0.591149	-2.58036	-0.263056		ENSG00000103067	0.16745	0.004597
ENSG00000103148	-0.0117513	0.0127289	-0.0367	0.0131975		ENSG00000103148	-0.028181	0.304174	-0.624362	0.568		ENSG00000103148	0.195828	0.007575
ENSG00000103168	0.20432	0.147791	-0.0853501	0.493991		ENSG00000103168	-0.31966	0.207242	-0.725854	0.0865339		ENSG00000103168	0.267453	0.007356
ENSG00000103226	0.0607846	0.0677549	-0.0720151	0.193584		ENSG00000103226	0.11327	0.116387	-0.114849	0.341389		ENSG00000103226	0.25546	0.001134
ENSG00000103227	0.0813568	0.0352278	0.0123103	0.150403		ENSG00000103227	-0.135838	0.194222	-0.516513	0.244838		ENSG00000103227	0.283175	0.001141
ENSG00000103248	0.00459765	0.0156234	-0.0260243	0.0352196		ENSG00000103248	-1.06002	0.680874	-2.39453	0.274494		ENSG00000103248	0.3423	0.006237
ENSG00000103254	-0.0339299	0.0107614	-0.0550223	-0.0128376		ENSG00000103254	-0.360619	0.207777	-0.767861	0.0466233		ENSG00000103254	0.317707	0.008207
ENSG00000103351	0.0332064	0.0126702	0.00837273	0.0580401		ENSG00000103351	-0.0296944	0.147243	-0.318291	0.258902		ENSG00000103351	0.502853	0.0001362
ENSG00000103496	-0.547059	0.605709	-1.73425	0.640131		ENSG00000103496	-0.648322	0.418894	-1.46936	0.172711		ENSG00000103496	0.178393	0.0006485
ENSG00000103510	-0.139748	0.337987	-0.802202	0.522705		ENSG00000103510	-0.726401	0.452025	-1.61237	0.159568		ENSG00000103510	0.109035	0.00893
ENSG00000103550	0.157954	0.127322	-0.0915969	0.407506		ENSG00000103550	-0.0500603	0.161	-0.365621	0.265501		ENSG00000103550	0.336539	7.244e-05
ENSG00000103671	-0.0811403	0.224725	-0.521601	0.35932		ENSG00000103671	-1.13658	0.836211	-2.77555	0.502393		ENSG00000103671	0.163425	8.725e-05
ENSG00000103852	0.0309066	0.0728127	-0.111806	0.17362		ENSG00000103852	-0.371349	0.170851	-0.706217	-0.0364806		ENSG00000103852	0.372181	0.003916
ENSG00000104055	0.203187	0.0534498	0.0984251	0.307948		ENSG00000104055	-0.570293	0.254675	-1.06946	-0.0711306		ENSG00000104055	0.275063	0.0003358
ENSG00000104093	0.0624957	0.14041	-0.212708	0.337699		ENSG00000104093	-1.3641	0.732078	-2.79898	0.0707702		ENSG00000104093	0.135727	0.003301
ENSG00000104341	0.0814694	0.0470791	-0.0108056	0.173744		ENSG00000104341	-0.675007	0.443843	-1.54494	0.194925		ENSG00000104341	0.287914	0.009173
ENSG00000104361	-0.0222204	0.0239901	-0.069241	0.0248002		ENSG00000104361	-0.855517	0.235964	-1.31801	-0.393029		ENSG00000104361	0.293559	0.0005043
ENSG00000104408	0.0201034	0.0461376	-0.0703262	0.110533		ENSG00000104408	-0.609732	0.252041	-1.10373	-0.115731		ENSG00000104408	0.317904	0.001864
ENSG00000104412	-0.0848358	0.0444972	-0.17205	0.00237876		ENSG00000104412	-0.336971	0.209936	-0.748445	0.0745037		ENSG00000104412	0.197888	0.002826
ENSG00000104427	0.181114	0.0770584	0.03008	0.332149		ENSG00000104427	-0.0570361	0.156244	-0.363274	0.249202		ENSG00000104427	0.290707	1.475e-06
ENSG00000104497	-0.592204	0.426579	-1.4283	0.243892		ENSG00000104497	-0.556134	0.369041	-1.27945	0.167186		ENSG00000104497	0.249489	0.0002425
ENSG00000104872	-0.0401455	0.0640077	-0.165601	0.0853096		ENSG00000104872	0.0110183	0.151455	-0.285834	0.307871		ENSG00000104872	0.230271	0.005862
ENSG00000104921	-0.0103617	0.0626878	-0.13323	0.112506		ENSG00000104921	-0.00218533	0.0997766	-0.197748	0.193377		ENSG00000104921	0.345287	0.007794
ENSG00000105186	0.118588	0.0515029	0.017642	0.219533		ENSG00000105186	-0.540291	0.403772	-1.33169	0.251102		ENSG00000105186	0.241942	0.001967
ENSG00000105287	0.156389	0.11963	-0.078086	0.390864		ENSG00000105287	-0.664442	0.286129	-1.22526	-0.103628		ENSG00000105287	0.260196	0.003564
ENSG00000105499	-0.191373	0.123253	-0.432949	0.0502022		ENSG00000105499	0.210676	0.104846	0.00517722	0.416174		ENSG00000105499	0.570611	1.51e-07
ENSG00000105610	0.00364274	0.015626	-0.0269843	0.0342698		ENSG00000105610	0.0318893	0.127116	-0.217257	0.281036		ENSG00000105610	0.290866	0.005071
ENSG00000105971	0.0210316	0.0842016	-0.144004	0.186067		ENSG00000105971	-0.125881	0.127649	-0.376073	0.124312		ENSG00000105971	0.311286	3.865e-06
ENSG00000105974	-0.0610339	0.0363001	-0.132182	0.0101144		ENSG00000105974	-0.145831	0.26478	-0.6648	0.373138		ENSG00000105974	0.274095	0.001411
ENSG00000105983	-0.0671878	0.0277133	-0.121506	-0.0128697		ENSG00000105983	-0.39125	0.349906	-1.07706	0.294565		ENSG00000105983	0.202009	0.003589
ENSG00000106049	-0.0420064	0.0802956	-0.199386	0.115373		ENSG00000106049	-0.439555	0.2368	-0.903682	0.0245724		ENSG00000106049	0.298049	0.001894
ENSG00000106086	-0.0144925	0.036534	-0.0860991	0.0571142		ENSG00000106086	-0.249927	0.18023	-0.603178	0.103323		ENSG00000106086	0.256891	0.007161
ENSG00000106125	0.0860519	0.0188018	0.0492003	0.122904		ENSG00000106125	-0.597119	0.17085	-0.931985	-0.262252		ENSG00000106125	0.244062	0.006601
ENSG00000106153	-0.144121	0.23581	-0.606309	0.318067		ENSG00000106153	0.0189954	0.149168	-0.273374	0.311364		ENSG00000106153	0.182561	0.006583
ENSG00000106404	-0.35874	0.398952	-1.14069	0.423206		ENSG00000106404	0.205911	0.0720218	0.0647484	0.347074		ENSG00000106404	0.319971	0.005832
ENSG00000106477	-0.0390839	0.0544953	-0.145895	0.067727		ENSG00000106477	-0.138646	0.166863	-0.465698	0.188405		ENSG00000106477	0.229187	0.0004011
ENSG00000106733	0.312184	0.0521238	0.210021	0.414346		ENSG00000106733	-0.112673	0.198926	-0.502567	0.277222		ENSG00000106733	0.648159	5.623e-07
ENSG00000106823	-0.00846893	0.028009	-0.0633667	0.0464288		ENSG00000106823	-0.606339	0.194926	-0.988393	-0.224284		ENSG00000106823	0.146379	0.008845
ENSG00000106853	-0.0946793	0.105954	-0.30235	0.112991		ENSG00000106853	-0.0961256	0.211165	-0.510009	0.317757		ENSG00000106853	0.424713	0.0004812
ENSG00000107521	0.00324156	0.0234694	-0.0427585	0.0492416		ENSG00000107521	-0.729422	0.534968	-1.77796	0.319115		ENSG00000107521	0.162366	0.009666
ENSG00000107537	0.24881	0.130112	-0.00621094	0.50383		ENSG00000107537	-0.38853	0.715102	-1.79013	1.01307		ENSG00000107537	0.346982	0.0007235
ENSG00000107669	-0.127035	0.183878	-0.487435	0.233366		ENSG00000107669	0.120348	0.115067	-0.105182	0.345879		ENSG00000107669	0.412643	0.001701
ENSG00000107719	0.0809848	0.257533	-0.42378	0.585749		ENSG00000107719	-0.805377	0.326532	-1.44538	-0.165374		ENSG00000107719	0.398024	0.001137
ENSG00000107796	-0.00725933	0.0066716	-0.0203357	0.005817		ENSG00000107796	-0.447041	0.216006	-0.870414	-0.0236688		ENSG00000107796	0.302403	0.002344
ENSG00000107819	-0.116423	0.103342	-0.318973	0.086127		ENSG00000107819	-0.349774	0.242538	-0.825149	0.1256		ENSG00000107819	0.331072	0.009066
ENSG00000107874	-0.3586	0.425719	-1.19301	0.475809		ENSG00000107874	-0.95426	0.521442	-1.97629	0.0677673		ENSG00000107874	0.21179	0.0003979
ENSG00000108091	-0.0430537	0.0663594	-0.173118	0.0870107		ENSG00000108091	-0.0915952	0.0847027	-0.257612	0.074422		ENSG00000108091	0.19005	0.007712
ENSG00000108433	-0.0218772	0.0337541	-0.0880352	0.0442807		ENSG00000108433	-0.924131	0.350023	-1.61018	-0.238086		ENSG00000108433	0.149943	0.00772
ENSG00000108448	0.0121909	0.0870046	-0.158338	0.18272		ENSG00000108448	-0.37403	0.191865	-0.750087	0.00202593		ENSG00000108448	0.220431	0.005351
ENSG00000108592	-1.17968	1.07842	-3.29337	0.934018		ENSG00000108592	-1.0821	0.415369	-1.89622	-0.267975		ENSG00000108592	0.182649	0.0001913
ENSG00000108641	-0.00240596	0.00701866	-0.0161625	0.0113506		ENSG00000108641	-0.777912	0.286234	-1.33893	-0.216892		ENSG00000108641	0.176517	0.002646
ENSG00000108771	0.165679	0.0534152	0.0609855	0.270373		ENSG00000108771	-0.371286	0.276822	-0.913857	0.171285		ENSG00000108771	0.209865	0.000389
ENSG00000108786	0.118538	0.0578518	0.00514823	0.231927		ENSG00000108786	-0.267316	0.192377	-0.644374	0.109742		ENSG00000108786	0.186353	0.0009284
ENSG00000109689	0.313293	0.093078	0.13086	0.495726		ENSG00000109689	0.0397747	0.145599	-0.2456	0.32515		ENSG00000109689	0.203967	0.005982
ENSG00000110074	0.208549	0.102297	0.00804681	0.409051		ENSG00000110074	-1.23108	0.537941	-2.28544	-0.176711		ENSG00000110074	0.337726	0.001122
ENSG00000110435	0.273853	0.131297	0.0165098	0.531195		ENSG00000110435	-0.190012	0.180821	-0.544421	0.164397		ENSG00000110435	0.280286	0.004644
ENSG00000110455	0.242011	0.139153	-0.0307296	0.514752		ENSG00000110455	-0.00295776	0.186253	-0.368015	0.362099		ENSG00000110455	0.511614	4.403e-05
ENSG00000110514	-0.00735735	0.0174352	-0.0415303	0.0268156		ENSG00000110514	-0.578227	0.326847	-1.21885	0.0623936		ENSG00000110514	0.221741	0.00018
ENSG00000110665	0.0628753	0.232618	-0.393056	0.518807		ENSG00000110665	-0.842718	0.606636	-2.03172	0.346288		ENSG00000110665	0.447864	0.0001657
ENSG00000111215	-0.127909	0.0713532	-0.267762	0.0119429		ENSG00000111215	-0.457001	0.158114	-0.766904	-0.147099		ENSG00000111215	0.145491	0.002887
ENSG00000111252	-0.0167153	0.0143195	-0.0447815	0.0113509		ENSG00000111252	-0.348036	0.179818	-0.70048	0.00440694		ENSG00000111252	0.156538	0.0005868
ENSG00000111254	0.151359	0.14393	-0.130744	0.433463		ENSG00000111254	-0.230206	0.172917	-0.569123	0.108711		ENSG00000111254	0.56227	1.073e-05
ENSG00000111325	-0.109416	0.0819784	-0.270094	0.0512617		ENSG00000111325	0.0142699	0.164073	-0.307313	0.335853		ENSG00000111325	0.11794	0.004602
ENSG00000111671	0.00879685	0.0190208	-0.0284838	0.0460775		ENSG00000111671	-0.792016	0.216403	-1.21617	-0.367867		ENSG00000111671	0.2373	0.0004814
ENSG00000111696	0.189426	0.122411	-0.0504995	0.429352		ENSG00000111696	-0.247954	0.185827	-0.612175	0.116266		ENSG00000111696	0.444251	3.307e-05
ENSG00000111728	0.0137642	0.0117336	-0.00923362	0.0367621		ENSG00000111728	-1.20311	0.550073	-2.28125	-0.124962		ENSG00000111728	0.172848	0.006945
ENSG00000111796	0.0209526	0.0164095	-0.01121	0.0531151		ENSG00000111796	-0.106935	0.103051	-0.308915	0.0950454		ENSG00000111796	0.356823	9.262e-06
ENSG00000111850	0.0492104	0.132537	-0.210562	0.308982		ENSG00000111850	-0.383498	0.335751	-1.04157	0.274575		ENSG00000111850	0.450994	7.345e-07
ENSG00000111906	0.184644	0.107223	-0.0255124	0.394801		ENSG00000111906	-0.126558	0.151699	-0.423887	0.170771		ENSG00000111906	0.136112	0.008275
ENSG00000112031	-0.151122	0.256506	-0.653873	0.351629		ENSG00000112031	-0.296445	0.211172	-0.710343	0.117452		ENSG00000112031	0.551737	9.282e-08
ENSG00000112130	-0.11147	0.1432	-0.392142	0.169202		ENSG00000112130	-0.0751069	0.137322	-0.344259	0.194045		ENSG00000112130	0.367625	0.001825
ENSG00000112210	0.0672196	0.0481611	-0.0271762	0.161615		ENSG00000112210	-0.345401	0.204592	-0.746402	0.0556002		ENSG00000112210	0.253213	5.65e-06
ENSG00000112293	-0.00857919	0.00903508	-0.0262879	0.00912957		ENSG00000112293	0.178625	0.102177	-0.0216422	0.378891		ENSG00000112293	0.400995	0.004007
ENSG00000112294	-0.160851	0.170896	-0.495808	0.174106		ENSG00000112294	-0.832266	0.267637	-1.35683	-0.307698		ENSG00000112294	0.305102	0.005005
ENSG00000112297	-0.0012103	0.0293935	-0.0588215	0.0564009		ENSG00000112297	-0.511813	0.226733	-0.956209	-0.0674167		ENSG00000112297	0.403437	8.508e-05
ENSG00000112599	0.059231	0.191596	-0.316297	0.434759		ENSG00000112599	-0.832801	0.268751	-1.35955	-0.306049		ENSG00000112599	0.286894	5.034e-05
ENSG00000112874	0.181511	0.070766	0.0428099	0.320213		ENSG00000112874	-0.608784	0.566389	-1.71891	0.501337		ENSG00000112874	0.312791	0.005632
ENSG00000112941	-0.0234396	0.0521148	-0.125585	0.0787054		ENSG00000112941	-0.526554	0.488607	-1.48422	0.431115		ENSG00000112941	0.467938	0.0002086
ENSG00000112977	0.00393652	0.0702314	-0.133717	0.14159		ENSG00000112977	-0.534861	0.307458	-1.13748	0.0677564		ENSG00000112977	0.263047	0.0006257
ENSG00000112992	-0.114821	0.0667746	-0.245699	0.0160573		ENSG00000112992	-0.166609	0.142099	-0.445123	0.111904		ENSG00000112992	0.180923	0.0002437
ENSG00000113231	0.0109536	0.00930811	-0.00729029	0.0291975		ENSG00000113231	-0.290217	0.169632	-0.622695	0.0422606		ENSG00000113231	0.345768	1.799e-05
ENSG00000113296	0.0936283	0.0299912	0.0348456	0.152411		ENSG00000113296	-0.692431	0.37407	-1.42561	0.0407457		ENSG00000113296	0.402311	0.000408
ENSG00000114446	-0.0933387	0.0553045	-0.201736	0.0150581		ENSG00000114446	-0.426905	0.244358	-0.905846	0.0520363		ENSG00000114446	0.267891	0.003694
ENSG00000115257	-0.0813875	0.0322653	-0.144627	-0.0181476		ENSG00000115257	-0.280131	0.136123	-0.546933	-0.0133294		ENSG00000115257	0.401268	0.000542
ENSG00000115423	-0.0462226	0.0465626	-0.137485	0.0450401		ENSG00000115423	-0.691684	0.470113	-1.61311	0.229738		ENSG00000115423	0.197558	0.001816
ENSG00000115468	-0.0165087	0.0335617	-0.0822897	0.0492723		ENSG00000115468	-0.00895396	0.0978748	-0.200788	0.182881		ENSG00000115468	0.312571	0.007552
ENSG00000115486	0.105322	0.0454411	0.0162579	0.194387		ENSG00000115486	-0.605441	0.407718	-1.40457	0.193687		ENSG00000115486	0.319756	0.0009598
ENSG00000115694	-0.00831574	0.00425043	-0.0166466	1.51009e-05		ENSG00000115694	-0.507746	0.279997	-1.05654	0.0410492		ENSG00000115694	0.265697	0.006242
ENSG00000115750	-0.0738472	0.0381545	-0.14863	0.000935666		ENSG00000115750	-0.144703	0.128298	-0.396167	0.10676		ENSG00000115750	0.254814	0.007523
ENSG00000115947	-0.0183211	0.0381798	-0.0931536	0.0565114		ENSG00000115947	-0.710073	0.250684	-1.20141	-0.218731		ENSG00000115947	0.270286	0.002633
ENSG00000116039	-0.14108	0.16309	-0.460736	0.178576		ENSG00000116039	-0.4499	0.329424	-1.09557	0.195772		ENSG00000116039	0.287701	0.006202
ENSG00000116783	0.189849	0.097185	-0.000633623	0.380332		ENSG00000116783	-0.480195	0.175858	-0.824877	-0.135513		ENSG00000116783	0.230387	0.0004587
ENSG00000116874	-0.0390263	0.407863	-0.838438	0.760386		ENSG00000116874	-0.336052	0.248266	-0.822653	0.150549		ENSG00000116874	0.198749	0.004029
ENSG00000117143	0.0871946	0.0298396	0.028709	0.14568		ENSG00000117143	-0.294371	0.275415	-0.834184	0.245441		ENSG00000117143	0.433816	0.001715
ENSG00000117174	0.427729	0.144284	0.144932	0.710525		ENSG00000117174	-0.856149	0.450752	-1.73962	0.0273246		ENSG00000117174	0.381304	4.874e-06
ENSG00000117226	-0.22003	0.451874	-1.1057	0.665642		ENSG00000117226	-0.417224	0.259974	-0.926774	0.0923253		ENSG00000117226	0.164808	0.002803
ENSG00000117480	-0.049453	0.0502312	-0.147906	0.0490001		ENSG00000117480	-0.034156	0.0985897	-0.227392	0.15908		ENSG00000117480	0.224714	0.00465
ENSG00000117481	-1.17259	0.137667	-1.44242	-0.902761		ENSG00000117481	0.179652	0.159469	-0.132908	0.492211		ENSG00000117481	0.331467	1.299e-06
ENSG00000117500	-0.352648	0.39447	-1.12581	0.420513		ENSG00000117500	-0.165265	0.152766	-0.464687	0.134156		ENSG00000117500	0.132072	0.001238
ENSG00000117791	-0.0590425	0.0967038	-0.248582	0.130497		ENSG00000117791	-0.523752	0.273106	-1.05904	0.0115351		ENSG00000117791	0.257315	0.004331
ENSG00000118197	-0.460344	0.626378	-1.68804	0.767356		ENSG00000118197	-0.347378	0.216629	-0.771971	0.0772145		ENSG00000118197	0.27965	0.00383
ENSG00000118246	-0.0538506	0.159457	-0.366386	0.258685		ENSG00000118246	-0.800833	0.332061	-1.45167	-0.149993		ENSG00000118246	0.164153	0.006507
ENSG00000118514	-0.991601	0.856172	-2.6697	0.686496		ENSG00000118514	-0.96689	0.378809	-1.70936	-0.224424		ENSG00000118514	0.223711	0.0001565
ENSG00000118785	-0.108137	0.116423	-0.336326	0.120051		ENSG00000118785	-0.173316	0.230143	-0.624395	0.277764		ENSG00000118785	0.288353	0.005769
ENSG00000119280	-0.0305107	0.0300098	-0.08933	0.0283085		ENSG00000119280	-0.329977	0.161275	-0.646077	-0.013877		ENSG00000119280	0.283181	0.004969
ENSG00000119285	0.00953396	0.00708116	-0.00434513	0.023413		ENSG00000119285	-0.795405	0.191588	-1.17092	-0.419892		ENSG00000119285	0.259203	0.008634
ENSG00000119314	-0.102947	0.0730126	-0.246052	0.0401576		ENSG00000119314	-1.77884	0.703185	-3.15708	-0.400597		ENSG00000119314	0.143159	0.007977
ENSG00000119471	0.0187384	0.0402589	-0.0601691	0.0976459		ENSG00000119471	-0.634959	0.278198	-1.18023	-0.0896916		ENSG00000119471	0.270582	0.0008597
ENSG00000119599	0.105306	0.097455	-0.0857061	0.296317		ENSG00000119599	-0.222382	0.291983	-0.794669	0.349905		ENSG00000119599	0.285735	0.000125
ENSG00000119632	-0.0158836	0.0102642	-0.0360014	0.00423427		ENSG00000119632	-0.690984	0.505261	-1.68129	0.299327		ENSG00000119632	0.579026	0.0001049
ENSG00000119718	-0.601801	0.52583	-1.63243	0.428827		ENSG00000119718	-0.364756	0.120366	-0.600674	-0.128839		ENSG00000119718	0.151889	0.006531
ENSG00000119723	-0.0960711	0.244491	-0.575273	0.383131		ENSG00000119723	-0.811796	0.547375	-1.88465	0.261058		ENSG00000119723	0.190367	0.001446
ENSG00000120071	0.0542832	0.0294015	-0.00334377	0.11191		ENSG00000120071	-0.17682	0.16561	-0.501415	0.147774		ENSG00000120071	0.170512	6.743e-06
ENSG00000120251	-0.0304896	0.0323885	-0.093971	0.0329918		ENSG00000120251	-1.37422	1.04675	-3.42584	0.677411		ENSG00000120251	0.268826	0.002185
ENSG00000120675	0.184519	0.0382094	0.109629	0.25941		ENSG00000120675	0.0356917	0.151456	-0.261162	0.332546		ENSG00000120675	0.409707	8.206e-05
ENSG00000120784	0.0103224	0.0223486	-0.0334809	0.0541258		ENSG00000120784	-0.399091	0.218742	-0.827825	0.029643		ENSG00000120784	0.149209	0.003309
ENSG00000121310	0.0410443	0.0517674	-0.0604199	0.142508		ENSG00000121310	-0.631073	0.308077	-1.2349	-0.0272424		ENSG00000121310	0.197011	0.004525
ENSG00000121335	0.0101279	0.0117854	-0.0129714	0.0332273		ENSG00000121335	-0.704923	0.245814	-1.18672	-0.223128		ENSG00000121335	0.246204	0.0009143
ENSG00000121350	0.100378	0.0752228	-0.0470587	0.247815		ENSG00000121350	-0.277916	0.238836	-0.746034	0.190203		ENSG00000121350	0.130961	0.009299
ENSG00000121716	-0.181439	0.119071	-0.414818	0.0519394		ENSG00000121716	-0.0510365	0.14889	-0.342862	0.240789		ENSG00000121716	0.213528	2.279e-05
ENSG00000121895	0.148436	0.135136	-0.116431	0.413303		ENSG00000121895	0.0233784	0.119443	-0.21073	0.257487		ENSG00000121895	0.297237	0.000687
ENSG00000122481	0.501205	0.15562	0.196189	0.80622		ENSG00000122481	0.164547	0.110831	-0.0526805	0.381775		ENSG00000122481	0.371934	9.592e-06
ENSG00000122674	-0.108309	0.105294	-0.314686	0.0980679		ENSG00000122674	-0.249082	0.21803	-0.67642	0.178257		ENSG00000122674	0.539598	7.142e-06
ENSG00000122783	-0.0209003	0.0823823	-0.18237	0.140569		ENSG00000122783	-0.389888	0.167802	-0.71878	-0.060995		ENSG00000122783	0.150638	0.006185
ENSG00000124104	0.0466994	0.0653203	-0.0813284	0.174727		ENSG00000124104	-0.310368	0.238088	-0.77702	0.156284		ENSG00000124104	0.140637	0.00566
ENSG00000124116	-0.00883475	0.187102	-0.375555	0.357885		ENSG00000124116	-0.471366	0.365894	-1.18852	0.245787		ENSG00000124116	0.26278	0.0001363
ENSG00000124164	-0.0393315	0.353607	-0.7324	0.653737		ENSG00000124164	-0.136622	0.167627	-0.465171	0.191926		ENSG00000124164	0.27915	0.0006258
ENSG00000124226	-0.0319883	0.0287801	-0.0883973	0.0244208		ENSG00000124226	-0.816663	0.440711	-1.68046	0.0471317		ENSG00000124226	0.506065	0.001457
ENSG00000124391	-0.00151235	0.0126029	-0.0262141	0.0231894		ENSG00000124391	-0.22174	0.21827	-0.649548	0.206068		ENSG00000124391	0.418801	0.006809
ENSG00000124459	-0.00455345	0.0100574	-0.024266	0.0151591		ENSG00000124459	-0.130076	0.215994	-0.553424	0.293272		ENSG00000124459	0.306907	0.001324
ENSG00000124587	-0.164128	0.491745	-1.12795	0.799691		ENSG00000124587	0.263919	0.125716	0.0175146	0.510323		ENSG00000124587	0.578226	2.165e-09
ENSG00000124588	0.0170582	0.0893949	-0.158156	0.192272		ENSG00000124588	-0.362153	0.12269	-0.602626	-0.121681		ENSG00000124588	0.197238	0.00977
ENSG00000124593	-0.00695174	0.0107255	-0.0279738	0.0140703		ENSG00000124593	-0.567689	0.192472	-0.944933	-0.190445		ENSG00000124593	0.20886	0.005588
ENSG00000124613	-0.0967681	0.129151	-0.349905	0.156368		ENSG00000124613	-0.287793	0.182751	-0.645986	0.0703994		ENSG00000124613	0.147399	0.005797
ENSG00000125124	-0.0333208	0.0178196	-0.0682472	0.0016057		ENSG00000125124	-0.135662	0.238667	-0.603449	0.332125		ENSG00000125124	0.321325	0.001906
ENSG00000125247	0.137853	0.0830063	-0.0248395	0.300545		ENSG00000125247	-0.403533	0.193791	-0.783363	-0.0237026		ENSG00000125247	0.281486	0.003024
ENSG00000125445	-0.203976	0.310354	-0.812269	0.404318		ENSG00000125445	0.220043	0.0890443	0.0455165	0.39457		ENSG00000125445	0.310129	7.645e-06
ENSG00000125508	0.00708922	0.0242658	-0.0404718	0.0546502		ENSG00000125508	-0.5621	0.258819	-1.06938	-0.0548151		ENSG00000125508	0.201232	0.004808
ENSG00000125868	0.0714649	0.0273784	0.0178031	0.125127		ENSG00000125868	-0.622977	0.355997	-1.32073	0.0747775		ENSG00000125868	0.254368	0.0013
ENSG00000125885	0.237903	0.144811	-0.0459274	0.521733		ENSG00000125885	-0.0801145	0.119933	-0.315183	0.154954		ENSG00000125885	0.191901	0.005568
ENSG00000126467	-0.0321157	0.0342758	-0.0992962	0.0350648		ENSG00000126467	-0.700428	0.465841	-1.61348	0.212619		ENSG00000126467	0.266653	0.005024
ENSG00000126790	0.0677119	0.147583	-0.22155	0.356974		ENSG00000126790	-0.773585	0.312722	-1.38652	-0.16065		ENSG00000126790	0.145768	0.005559
ENSG00000126860	-0.0806841	0.131754	-0.338922	0.177554		ENSG00000126860	-0.918985	0.234854	-1.3793	-0.458671		ENSG00000126860	0.104417	0.007951
ENSG00000127249	-0.252344	0.193372	-0.631353	0.126665		ENSG00000127249	-0.896974	0.739763	-2.34691	0.552961		ENSG00000127249	0.319393	0.0001071
ENSG00000127561	0.164389	0.0716849	0.0238867	0.304892		ENSG00000127561	-0.0132404	0.220939	-0.446281	0.4198		ENSG00000127561	0.347707	0.001682
ENSG00000127948	-0.0261716	0.0292646	-0.0835302	0.031187		ENSG00000127948	-0.271812	0.15509	-0.575788	0.0321649		ENSG00000127948	0.159836	0.007266
ENSG00000128039	-0.444212	0.567681	-1.55687	0.668444		ENSG00000128039	-1.19603	0.695067	-2.55836	0.166297		ENSG00000128039	0.171204	0.006343
ENSG00000128408	-0.176368	0.412727	-0.985312	0.632577		ENSG00000128408	-0.0149278	0.109749	-0.230036	0.200181		ENSG00000128408	0.266147	0.0008778
ENSG00000128487	-0.0159818	0.0562404	-0.126213	0.0942494		ENSG00000128487	-0.572143	0.433944	-1.42267	0.278387		ENSG00000128487	0.14146	0.002558
ENSG00000128510	-0.157342	0.151721	-0.454714	0.140031		ENSG00000128510	-0.363895	0.362101	-1.07361	0.345823		ENSG00000128510	0.223066	0.003213
ENSG00000128849	0.0279581	0.0396508	-0.0497574	0.105674		ENSG00000128849	-0.228758	0.187873	-0.596988	0.139472		ENSG00000128849	0.187173	0.008185
ENSG00000128891	0.205379	0.255714	-0.295821	0.706578		ENSG00000128891	-0.0164547	0.222126	-0.451821	0.418912		ENSG00000128891	0.296266	2.167e-06
ENSG00000128989	0.0827584	0.0564133	-0.0278116	0.193328		ENSG00000128989	-0.766175	0.508415	-1.76267	0.230318		ENSG00000128989	0.182997	0.004061
ENSG00000129055	-3.08366	3.07468	-9.11003	2.94272		ENSG00000129055	0.214984	0.13343	-0.0465383	0.476507		ENSG00000129055	0.198642	5.096e-05
ENSG00000129167	-0.116746	0.0837559	-0.280907	0.0474155		ENSG00000129167	-0.835215	0.494673	-1.80477	0.134344		ENSG00000129167	0.274404	0.009893
ENSG00000129646	-0.0241409	0.0024235	-0.0288909	-0.0193908		ENSG00000129646	-0.648568	0.20435	-1.04909	-0.248041		ENSG00000129646	0.179135	0.008559
ENSG00000130164	-0.00706915	0.00971494	-0.0261104	0.0119721		ENSG00000130164	-0.741928	0.395802	-1.5177	0.0338444		ENSG00000130164	0.190439	0.006852
ENSG00000130177	0.280987	0.168901	-0.0500591	0.612033		ENSG00000130177	-0.721797	0.406498	-1.51853	0.0749398		ENSG00000130177	0.172103	0.0005965
ENSG00000130193	-0.0600836	0.0377043	-0.133984	0.0138169		ENSG00000130193	-0.744742	0.326175	-1.38404	-0.105439		ENSG00000130193	0.254298	0.001416
ENSG00000130414	0.148865	0.0361456	0.0780195	0.21971		ENSG00000130414	-1.78935	0.794052	-3.34569	-0.233008		ENSG00000130414	0.378533	0.001533
ENSG00000130429	0.00392089	0.00834612	-0.0124375	0.0202793		ENSG00000130429	-0.500291	0.253917	-0.997968	-0.0026143		ENSG00000130429	0.133367	0.004566
ENSG00000130590	0.0502843	0.0115923	0.0275634	0.0730053		ENSG00000130590	-0.115445	0.128121	-0.366562	0.135673		ENSG00000130590	0.340066	0.00467
ENSG00000130943	0.177712	0.0814342	0.0181014	0.337324		ENSG00000130943	-0.0435594	0.100676	-0.240884	0.153765		ENSG00000130943	0.270905	0.0001081
ENSG00000131042	-0.0230574	0.0105234	-0.0436833	-0.00243147		ENSG00000131042	-0.0430964	0.197686	-0.43056	0.344367		ENSG00000131042	0.475525	1.198e-06
ENSG00000131100	0.118025	0.201263	-0.276451	0.512501		ENSG00000131100	-0.471761	0.190533	-0.845207	-0.0983158		ENSG00000131100	0.275712	0.009396
ENSG00000131148	0.0168197	0.0237757	-0.0297807	0.0634201		ENSG00000131148	-0.868705	0.564511	-1.97515	0.237738		ENSG00000131148	0.352488	0.00543
ENSG00000131238	0.20057	0.185789	-0.163575	0.564716		ENSG00000131238	-0.268545	0.244737	-0.748229	0.211139		ENSG00000131238	0.22507	0.0004451
ENSG00000131634	0.00151153	0.0240159	-0.0455597	0.0485828		ENSG00000131634	-0.171039	0.21612	-0.594633	0.252556		ENSG00000131634	0.320882	5.342e-06
ENSG00000132141	-0.0595014	0.00377254	-0.0668955	-0.0521072		ENSG00000132141	-0.152844	0.284262	-0.709997	0.40431		ENSG00000132141	0.397795	0.0005892
ENSG00000132275	0.0456582	0.130088	-0.209314	0.30063		ENSG00000132275	0.178253	0.142398	-0.100846	0.457352		ENSG00000132275	0.425862	0.0001872
ENSG00000132286	0.232343	0.144528	-0.0509308	0.515617		ENSG00000132286	0.0262917	0.146802	-0.26144	0.314023		ENSG00000132286	0.309301	0.001637
ENSG00000132321	0.0202977	0.0194287	-0.0177826	0.0583779		ENSG00000132321	-0.180019	0.147385	-0.468894	0.108856		ENSG00000132321	0.343478	0.003047
ENSG00000132436	0.0878887	0.124275	-0.155691	0.331468		ENSG00000132436	-0.223026	0.138527	-0.494539	0.0484861		ENSG00000132436	0.311202	1.392e-05
ENSG00000132481	0.097731	0.0925704	-0.083707	0.279169		ENSG00000132481	-0.405885	0.404723	-1.19914	0.387373		ENSG00000132481	0.399762	0.003762
ENSG00000132600	0.286568	0.0617738	0.165492	0.407645		ENSG00000132600	-0.343255	0.147895	-0.633129	-0.0533813		ENSG00000132600	0.153298	0.00647
ENSG00000132740	0.0981282	0.191006	-0.276243	0.4725		ENSG00000132740	-0.412995	0.252318	-0.907539	0.0815491		ENSG00000132740	0.334549	7.743e-08
ENSG00000132801	0.0393254	0.0325367	-0.0244465	0.103097		ENSG00000132801	-0.676421	0.186227	-1.04143	-0.311416		ENSG00000132801	0.198387	0.004623
ENSG00000132958	0.0441431	0.0375165	-0.0293892	0.117675		ENSG00000132958	-0.607636	0.405279	-1.40198	0.18671		ENSG00000132958	0.163678	0.003252
ENSG00000133246	-0.0134243	0.00757628	-0.0282738	0.0014252		ENSG00000133246	-1.27582	0.646313	-2.5426	-0.00905193		ENSG00000133246	0.295621	4.781e-05
ENSG00000133460	-0.0189697	0.0161717	-0.0506662	0.0127267		ENSG00000133460	-0.319772	0.196748	-0.705399	0.0658551		ENSG00000133460	0.440492	0.001713
ENSG00000133574	0.315757	0.156038	0.00992237	0.621591		ENSG00000133574	-0.651379	0.343988	-1.32559	0.0228362		ENSG00000133574	0.218006	0.0001663
ENSG00000133657	0.0276184	0.0344933	-0.0399885	0.0952252		ENSG00000133657	-0.492361	0.20547	-0.895082	-0.0896396		ENSG00000133657	0.206577	0.001699
ENSG00000134028	0.000414829	0.00908187	-0.0173856	0.0182153		ENSG00000134028	-0.154058	0.160061	-0.467777	0.159661		ENSG00000134028	0.290748	0.003167
ENSG00000134146	-0.00337383	0.0171376	-0.0369636	0.0302159		ENSG00000134146	-0.457391	0.219711	-0.888026	-0.0267569		ENSG00000134146	0.232478	0.007781
ENSG00000134216	-0.893068	0.585215	-2.04009	0.253953		ENSG00000134216	-0.502238	0.499173	-1.48062	0.476141		ENSG00000134216	0.209064	0.006718
ENSG00000134532	-0.025029	0.0107791	-0.046156	-0.00390197		ENSG00000134532	-0.281034	0.215589	-0.703588	0.141521		ENSG00000134532	0.356324	0.002442
ENSG00000134686	0.226913	0.197494	-0.160175	0.614001		ENSG00000134686	-0.195403	0.175778	-0.539929	0.149122		ENSG00000134686	0.270517	9.443e-06
ENSG00000134779	-0.0260515	0.0208539	-0.0669251	0.0148221		ENSG00000134779	-0.932999	0.561251	-2.03305	0.167052		ENSG00000134779	0.196666	0.007891
ENSG00000134809	0.0534181	0.066928	-0.0777608	0.184597		ENSG00000134809	-0.118575	0.237433	-0.583943	0.346794		ENSG00000134809	0.205386	0.001698
ENSG00000134905	0.0501612	0.0123399	0.0259749	0.0743474		ENSG00000134905	-0.0105525	0.12799	-0.261413	0.240309		ENSG00000134905	0.460362	0.00024
ENSG00000135116	-0.052866	0.0511333	-0.153087	0.0473552		ENSG00000135116	0.042067	0.161709	-0.274883	0.359017		ENSG00000135116	0.394374	0.008966
ENSG00000135205	-0.0236456	0.00661849	-0.0366178	-0.0106734		ENSG00000135205	-0.602089	0.341268	-1.27097	0.0667966		ENSG00000135205	0.271669	0.003888
ENSG00000135248	-0.252571	0.305201	-0.850765	0.345622		ENSG00000135248	-0.0592678	0.0892667	-0.234231	0.115695		ENSG00000135248	0.221818	0.005212
ENSG00000135250	-0.0363072	0.034651	-0.104223	0.0316088		ENSG00000135250	-0.36598	0.396053	-1.14224	0.410283		ENSG00000135250	0.394675	0.0004764
ENSG00000135541	0.348939	0.156025	0.043129	0.654748		ENSG00000135541	-0.0049795	0.132338	-0.264362	0.254403		ENSG00000135541	0.324998	2.392e-05
ENSG00000135587	0.0394326	0.0398191	-0.0386129	0.117478		ENSG00000135587	-0.33069	0.188986	-0.701103	0.0397228		ENSG00000135587	0.288505	0.004703
ENSG00000135698	0.0684001	0.113403	-0.15387	0.29067		ENSG00000135698	-0.63278	0.311287	-1.2429	-0.0226574		ENSG00000135698	0.236046	0.004385
ENSG00000135778	0.309268	0.175307	-0.0343346	0.652871		ENSG00000135778	-0.145993	0.187311	-0.513123	0.221137		ENSG00000135778	0.294182	0.0004774
ENSG00000135862	0.160046	0.125751	-0.0864265	0.406518		ENSG00000135862	-1.19136	0.853942	-2.86509	0.482363		ENSG00000135862	0.161256	0.009111
ENSG00000135899	0.0158389	0.00811746	-7.13102e-05	0.0317491		ENSG00000135899	-0.447847	0.182303	-0.805161	-0.0905335		ENSG00000135899	0.18347	0.005828
ENSG00000135912	0.0632023	0.0738088	-0.0814629	0.207867		ENSG00000135912	-0.00691079	0.144573	-0.290274	0.276453		ENSG00000135912	0.1687	0.001171
ENSG00000135951	0.10379	0.0753725	-0.0439402	0.25152		ENSG00000135951	-0.187848	0.156805	-0.495185	0.11949		ENSG00000135951	0.19241	1.124e-05
ENSG00000136111	-0.01991	0.00956278	-0.038653	-0.00116691		ENSG00000136111	-0.667892	0.277837	-1.21245	-0.123332		ENSG00000136111	0.413281	0.002225
ENSG00000136270	0.0302593	0.00718922	0.0161684	0.0443501		ENSG00000136270	-0.356698	0.197944	-0.744668	0.031272		ENSG00000136270	0.370365	0.003854
ENSG00000136449	-0.0355318	0.162605	-0.354238	0.283174		ENSG00000136449	-0.522958	0.216031	-0.946379	-0.099536		ENSG00000136449	0.252756	0.0007361
ENSG00000136816	0.00156429	0.00500185	-0.00823933	0.0113679		ENSG00000136816	-0.896867	0.301482	-1.48777	-0.305963		ENSG00000136816	0.1767	0.006213
ENSG00000137177	-0.0441299	0.0306683	-0.10424	0.0159799		ENSG00000137177	-1.02135	0.38557	-1.77707	-0.265635		ENSG00000137177	0.253447	0.008964
ENSG00000137806	0.543792	0.082848	0.38141	0.706174		ENSG00000137806	-0.504534	0.314098	-1.12017	0.111099		ENSG00000137806	0.19568	1.274e-05
ENSG00000137822	0.00175751	0.0233022	-0.0439147	0.0474297		ENSG00000137822	-0.0234557	0.141037	-0.299888	0.252976		ENSG00000137822	0.130122	0.001368
ENSG00000137860	-0.927522	0.894844	-2.68142	0.826371		ENSG00000137860	-0.369869	0.189077	-0.740461	0.000722792		ENSG00000137860	0.302023	9.057e-06
ENSG00000138035	0.0408178	0.0155112	0.0104159	0.0712197		ENSG00000138035	-0.0690657	0.0910178	-0.247461	0.109329		ENSG00000138035	0.26395	0.001639
ENSG00000138185	0.239323	0.0866537	0.069482	0.409164		ENSG00000138185	-1.21237	0.776756	-2.73481	0.310072		ENSG00000138185	0.290161	1.848e-05
ENSG00000138709	0.0296633	0.0107141	0.00866367	0.0506629		ENSG00000138709	-0.730766	0.414512	-1.54321	0.0816786		ENSG00000138709	0.300929	6.132e-06
ENSG00000138744	0.0853763	0.0864306	-0.0840277	0.25478		ENSG00000138744	-0.262142	0.166738	-0.588948	0.0646637		ENSG00000138744	0.193459	0.006912
ENSG00000138777	0.00725278	0.0216045	-0.035092	0.0495976		ENSG00000138777	-0.735632	0.412037	-1.54322	0.0719606		ENSG00000138777	0.360772	0.0006148
ENSG00000138792	0.00654888	0.0244333	-0.0413404	0.0544382		ENSG00000138792	-0.26226	0.106367	-0.470739	-0.053781		ENSG00000138792	0.209974	0.008601
ENSG00000138942	0.00204304	0.0216649	-0.0404203	0.0445063		ENSG00000138942	-0.271255	0.16823	-0.600985	0.0584753		ENSG00000138942	0.207168	0.002369
ENSG00000138964	0.0143254	0.0117769	-0.00875723	0.037408		ENSG00000138964	-0.831465	0.233765	-1.28964	-0.373286		ENSG00000138964	0.235192	0.001677
ENSG00000139044	-0.0356547	0.048194	-0.130115	0.0588056		ENSG00000139044	0.149774	0.1059	-0.0577907	0.357338		ENSG00000139044	0.662216	3.086e-06
ENSG00000139112	0.000393235	0.00642138	-0.0121927	0.0129791		ENSG00000139112	-1.04864	0.34003	-1.7151	-0.38218		ENSG00000139112	0.368584	0.0003773
ENSG00000139193	0.00632379	0.0472759	-0.086337	0.0989845		ENSG00000139193	-0.450491	0.276217	-0.991877	0.0908953		ENSG00000139193	0.391637	0.004889
ENSG00000139197	0.240285	0.129418	-0.0133737	0.493944		ENSG00000139197	-0.619737	0.339008	-1.28419	0.0447182		ENSG00000139197	0.542809	5.006e-07
ENSG00000139410	-0.0155118	0.0215584	-0.0577662	0.0267427		ENSG00000139410	-0.206617	0.204766	-0.607959	0.194725		ENSG00000139410	0.258172	0.001533
ENSG00000139675	-0.00356291	0.0123913	-0.0278499	0.0207241		ENSG00000139675	-0.451966	0.228767	-0.900351	-0.00358221		ENSG00000139675	0.152198	0.0003052
ENSG00000139946	0.029599	0.300828	-0.560023	0.619221		ENSG00000139946	-1.77116	1.43987	-4.59331	1.051		ENSG00000139946	0.272306	0.006443
ENSG00000140092	0.0386392	0.0329535	-0.0259496	0.103228		ENSG00000140092	-0.566243	0.234809	-1.02647	-0.106016		ENSG00000140092	0.269345	0.004687
ENSG00000140368	-0.0243232	0.0272266	-0.0776873	0.0290409		ENSG00000140368	-0.291354	0.346869	-0.971217	0.388509		ENSG00000140368	0.289997	8.431e-07
ENSG00000140497	-0.0119779	0.00912085	-0.0298548	0.00589896		ENSG00000140497	-0.223365	0.157862	-0.532774	0.0860442		ENSG00000140497	0.199999	0.002776
ENSG00000140553	-0.0154779	0.0316138	-0.0774409	0.0464851		ENSG00000140553	-0.596964	0.218699	-1.02561	-0.168314		ENSG00000140553	0.183544	0.002129
ENSG00000140832	-0.0476461	0.13147	-0.305327	0.210034		ENSG00000140832	-0.111262	0.183732	-0.471376	0.248853		ENSG00000140832	0.254874	9.705e-06
ENSG00000140876	0.0240649	0.0202708	-0.015666	0.0637958		ENSG00000140876	-0.228058	0.164198	-0.549886	0.093769		ENSG00000140876	0.305044	0.0008291
ENSG00000141252	0.0120029	0.048483	-0.0830237	0.107029		ENSG00000141252	-0.88467	0.354125	-1.57875	-0.190586		ENSG00000141252	0.423568	3.545e-05
ENSG00000141404	0.00449017	0.0157682	-0.0264155	0.0353958		ENSG00000141404	0.0696965	0.115357	-0.156402	0.295795		ENSG00000141404	0.215231	0.002509
ENSG00000141480	-0.440749	0.130739	-0.696997	-0.1845		ENSG00000141480	-0.0101394	0.115005	-0.235549	0.21527		ENSG00000141480	0.300223	0.006742
ENSG00000141698	0.6305	0.231385	0.176985	1.08402		ENSG00000141698	-1.69552	0.850706	-3.3629	-0.0281341		ENSG00000141698	0.24339	4.383e-05
ENSG00000141994	0.0320191	0.11554	-0.19444	0.258478		ENSG00000141994	-0.541241	0.255175	-1.04138	-0.041098		ENSG00000141994	0.305275	0.0007398
ENSG00000142233	-0.0615468	0.030822	-0.121958	-0.00113568		ENSG00000142233	-0.958871	0.401812	-1.74642	-0.171319		ENSG00000142233	0.405933	0.0001256
ENSG00000142632	0.584022	0.120937	0.346985	0.821059		ENSG00000142632	-0.30436	0.296767	-0.886023	0.277303		ENSG00000142632	0.42558	4.599e-06
ENSG00000142686	0.0771413	0.057164	-0.0349001	0.189183		ENSG00000142686	-0.849466	0.542321	-1.91242	0.213483		ENSG00000142686	0.196823	0.006337
ENSG00000142794	0.261588	0.168024	-0.0677391	0.590916		ENSG00000142794	-0.921924	0.311079	-1.53164	-0.312209		ENSG00000142794	0.407895	3.418e-05
ENSG00000142920	0.224874	0.160058	-0.0888403	0.538588		ENSG00000142920	-0.580438	0.632956	-1.82103	0.660156		ENSG00000142920	0.156083	0.003912
ENSG00000143156	0.0726731	0.0209881	0.0315364	0.11381		ENSG00000143156	-0.397148	0.148708	-0.688616	-0.105681		ENSG00000143156	0.172377	0.008936
ENSG00000143369	0.238501	0.119728	0.00383353	0.473169		ENSG00000143369	-0.117007	0.138965	-0.389378	0.155365		ENSG00000143369	0.403436	9.363e-06
ENSG00000143537	-0.00698144	0.00702599	-0.0207524	0.00678951		ENSG00000143537	-0.246536	0.24211	-0.721071	0.227999		ENSG00000143537	0.290007	0.0004458
ENSG00000143924	0.0384736	0.0394933	-0.0389333	0.11588		ENSG00000143924	-0.3361	0.246431	-0.819104	0.146904		ENSG00000143924	0.285854	0.003806
ENSG00000144021	0.00497577	0.0301454	-0.0541091	0.0640607		ENSG00000144021	-0.222793	0.276775	-0.765272	0.319687		ENSG00000144021	0.21954	0.001986
ENSG00000144118	0.0207619	0.0636785	-0.104048	0.145572		ENSG00000144118	-0.636879	0.160768	-0.951984	-0.321774		ENSG00000144118	0.233523	0.0004955
ENSG00000144182	0.388725	0.165336	0.064666	0.712785		ENSG00000144182	-0.163051	0.145149	-0.447543	0.121442		ENSG00000144182	0.154616	0.002188
ENSG00000145088	0.116603	0.376848	-0.62202	0.855226		ENSG00000145088	-0.573257	0.263921	-1.09054	-0.0559714		ENSG00000145088	0.201163	0.0003507
ENSG00000145214	-0.37327	0.491973	-1.33754	0.590998		ENSG00000145214	0.174305	0.106644	-0.0347161	0.383327		ENSG00000145214	0.428541	0.000431
ENSG00000145284	-0.354721	0.170382	-0.688671	-0.0207723		ENSG00000145284	-0.207784	0.162059	-0.52542	0.109851		ENSG00000145284	0.222014	0.0005918
ENSG00000145365	0.275298	0.162321	-0.0428508	0.593446		ENSG00000145365	-0.198969	0.21819	-0.626622	0.228685		ENSG00000145365	0.246275	9.768e-05
ENSG00000145476	0.328782	0.0983346	0.136046	0.521518		ENSG00000145476	-0.401046	0.311319	-1.01123	0.20914		ENSG00000145476	0.570463	0.00016
ENSG00000145725	0.181917	0.10387	-0.021667	0.385502		ENSG00000145725	-0.285818	0.214971	-0.707161	0.135525		ENSG00000145725	0.194415	0.0005059
ENSG00000145736	-0.00338706	0.0207666	-0.0440895	0.0373154		ENSG00000145736	-1.91869	0.667615	-3.22721	-0.610163		ENSG00000145736	0.615158	1.05e-05
ENSG00000146066	0.157436	0.144085	-0.124971	0.439842		ENSG00000146066	-0.639859	0.46655	-1.5543	0.274579		ENSG00000146066	0.294449	0.007305
ENSG00000146085	0.214316	0.118526	-0.0179955	0.446628		ENSG00000146085	-0.507377	0.349767	-1.19292	0.178167		ENSG00000146085	0.225075	3.243e-05
ENSG00000146109	0.0154174	0.0107444	-0.00564161	0.0364764		ENSG00000146109	-0.544918	0.227154	-0.990139	-0.0996962		ENSG00000146109	0.180079	0.009726
ENSG00000146243	0.00460676	0.00583265	-0.00682523	0.0160388		ENSG00000146243	-1.82302	0.423228	-2.65255	-0.993496		ENSG00000146243	0.158949	0.007346
ENSG00000146535	0.00705974	0.150347	-0.28762	0.301739		ENSG00000146535	-1.08545	0.522307	-2.10917	-0.0617258		ENSG00000146535	0.377314	3.348e-05
ENSG00000146707	0.0309256	0.0797912	-0.125465	0.187316		ENSG00000146707	0.341854	0.127151	0.0926383	0.59107		ENSG00000146707	0.57347	4.881e-12
ENSG00000146833	-0.68311	0.748734	-2.15063	0.784408		ENSG00000146833	-0.265324	0.3439	-0.939368	0.408719		ENSG00000146833	0.199181	0.0002455
ENSG00000147813	0.264588	0.163674	-0.0562129	0.585389		ENSG00000147813	-0.124528	0.207418	-0.531068	0.282012		ENSG00000147813	0.55869	1.218e-06
ENSG00000148180	0.045459	0.0282058	-0.00982434	0.100742		ENSG00000148180	-0.744455	0.279921	-1.2931	-0.19581		ENSG00000148180	0.211883	0.002563
ENSG00000148734	-0.0265347	0.0226163	-0.0708627	0.0177932		ENSG00000148734	-0.559259	0.348198	-1.24173	0.123209		ENSG00000148734	0.416343	0.003494
ENSG00000148735	0.0973515	0.0567174	-0.0138147	0.208518		ENSG00000148735	-0.490503	0.267507	-1.01482	0.0338104		ENSG00000148735	0.270065	0.001899
ENSG00000148834	0.000814866	0.00864603	-0.0161314	0.0177611		ENSG00000148834	-0.896908	0.351834	-1.5865	-0.207313		ENSG00000148834	0.171794	0.002229
ENSG00000149084	-0.0192952	0.00631154	-0.0316658	-0.00692457		ENSG00000149084	-0.553576	0.365346	-1.26966	0.162502		ENSG00000149084	0.296633	1.823e-05
ENSG00000149488	-0.00317902	0.0166407	-0.0357949	0.0294369		ENSG00000149488	-0.195805	0.189192	-0.566622	0.175011		ENSG00000149488	0.337038	0.00094
ENSG00000150076	0.0115279	0.00329594	0.00506791	0.017988		ENSG00000150076	-0.73821	0.600823	-1.91582	0.439404		ENSG00000150076	0.23112	0.0007317
ENSG00000150456	-0.00223856	0.00465534	-0.011363	0.00688591		ENSG00000150456	-0.827915	0.328389	-1.47156	-0.184273		ENSG00000150456	0.174938	0.008402
ENSG00000151233	-0.0303213	0.0374532	-0.10373	0.0430869		ENSG00000151233	-0.0892164	0.182658	-0.447227	0.268794		ENSG00000151233	0.276793	0.002295
ENSG00000151470	-0.0250656	0.0240735	-0.0722497	0.0221185		ENSG00000151470	-0.272382	0.180364	-0.625896	0.0811306		ENSG00000151470	0.292561	0.0001886
ENSG00000151690	-0.0343646	0.3257	-0.672736	0.604007		ENSG00000151690	-0.475395	0.275926	-1.01621	0.06542		ENSG00000151690	0.185171	0.005292
ENSG00000151746	0.0337526	0.00967704	0.0147856	0.0527196		ENSG00000151746	-0.705436	0.21584	-1.12848	-0.282389		ENSG00000151746	0.23691	0.000638
ENSG00000151849	-0.129103	0.0506312	-0.22834	-0.029866		ENSG00000151849	-0.276712	0.224407	-0.716549	0.163125		ENSG00000151849	0.482587	0.0008993
ENSG00000152076	0.00165021	0.0246342	-0.0466329	0.0499333		ENSG00000152076	-0.428236	0.125356	-0.673934	-0.182537		ENSG00000152076	0.226551	0.003868
ENSG00000152213	0.19228	0.0509363	0.0924445	0.292115		ENSG00000152213	-0.0481803	0.135657	-0.314069	0.217708		ENSG00000152213	0.429829	2.481e-07
ENSG00000152219	-0.0660085	0.0883656	-0.239205	0.107188		ENSG00000152219	-0.614304	0.395359	-1.38921	0.1606		ENSG00000152219	0.21233	0.001055
ENSG00000152292	-0.169736	0.13688	-0.438021	0.0985485		ENSG00000152292	-0.655701	0.20298	-1.05354	-0.25786		ENSG00000152292	0.282519	0.0008025
ENSG00000152348	-0.0941128	0.0916135	-0.273675	0.0854497		ENSG00000152348	-0.494285	0.289301	-1.06131	0.0727449		ENSG00000152348	0.333866	2.861e-05
ENSG00000152422	0.11498	0.139428	-0.158298	0.388259		ENSG00000152422	-0.441742	0.156141	-0.747779	-0.135705		ENSG00000152422	0.143282	0.005326
ENSG00000152430	-0.0300244	0.0158852	-0.0611594	0.00111069		ENSG00000152430	-0.622581	0.271717	-1.15515	-0.0900153		ENSG00000152430	0.235546	0.007814
ENSG00000152926	-0.0251091	0.0279907	-0.0799708	0.0297526		ENSG00000152926	-0.205959	0.153518	-0.506855	0.0949363		ENSG00000152926	0.160566	0.005251
ENSG00000153406	-0.154188	0.15952	-0.466847	0.158472		ENSG00000153406	-0.657205	0.217277	-1.08307	-0.231342		ENSG00000153406	0.151624	0.004258
ENSG00000153558	-0.0479736	0.00767206	-0.0630108	-0.0329363		ENSG00000153558	-0.416415	0.168202	-0.746091	-0.0867395		ENSG00000153558	0.316879	3.952e-05
ENSG00000153989	-0.00201029	0.00898779	-0.0196264	0.0156058		ENSG00000153989	-0.0979544	0.282913	-0.652464	0.456555		ENSG00000153989	0.353052	3.54e-05
ENSG00000154040	-0.157911	0.238807	-0.625973	0.310151		ENSG00000154040	-1.3767	0.991726	-3.32048	0.567082		ENSG00000154040	0.218074	0.006438
ENSG00000154237	-0.0316865	0.0225471	-0.0758789	0.0125059		ENSG00000154237	-0.805307	0.459767	-1.70645	0.0958355		ENSG00000154237	0.556686	0.0001268
ENSG00000154274	-0.103984	0.0536084	-0.209057	0.00108823		ENSG00000154274	0.0651514	0.143625	-0.216354	0.346657		ENSG00000154274	0.266897	0.00512
ENSG00000154319	0.0296332	0.022246	-0.013969	0.0732354		ENSG00000154319	-0.0549821	0.207392	-0.46147	0.351505		ENSG00000154319	0.29457	0.001925
ENSG00000154930	0.0417249	0.0447504	-0.045986	0.129436		ENSG00000154930	-0.312302	0.183639	-0.672235	0.0476311		ENSG00000154930	0.191897	0.001938
ENSG00000155085	-0.00132487	0.0634852	-0.125756	0.123106		ENSG00000155085	-0.632342	0.501701	-1.61568	0.350991		ENSG00000155085	0.248355	7.768e-07
ENSG00000155130	0.0175235	0.0352018	-0.0514721	0.086519		ENSG00000155130	0.0161305	0.147051	-0.272089	0.30435		ENSG00000155130	0.413822	0.001556
ENSG00000155542	-0.425114	0.531284	-1.46643	0.616203		ENSG00000155542	-0.62907	0.372498	-1.35917	0.101027		ENSG00000155542	0.330089	1.173e-07
ENSG00000155875	-0.0300398	0.0255975	-0.0802109	0.0201313		ENSG00000155875	-0.685792	0.176309	-1.03136	-0.340227		ENSG00000155875	0.329435	0.00467
ENSG00000155906	-0.0370479	0.0618274	-0.15823	0.0841339		ENSG00000155906	-0.836446	0.49657	-1.80972	0.136831		ENSG00000155906	0.329673	0.001952
ENSG00000155975	0.0318178	0.0349798	-0.0367426	0.100378		ENSG00000155975	-0.309361	0.203428	-0.70808	0.0893581		ENSG00000155975	0.300247	0.0046
ENSG00000156050	-0.227608	0.380911	-0.974193	0.518977		ENSG00000156050	-0.417415	0.380731	-1.16365	0.328817		ENSG00000156050	0.39249	2.104e-07
ENSG00000156261	0.0135344	0.0184113	-0.0225518	0.0496206		ENSG00000156261	-0.676764	0.366332	-1.39477	0.0412464		ENSG00000156261	0.378188	2.012e-06
ENSG00000156395	-0.0120013	0.0273885	-0.0656828	0.0416803		ENSG00000156395	-0.504222	0.247932	-0.990169	-0.0182748		ENSG00000156395	0.344238	0.003027
ENSG00000156795	0.00578417	0.0259087	-0.0449969	0.0565652		ENSG00000156795	0.11518	0.143923	-0.16691	0.39727		ENSG00000156795	0.432123	0.001182
ENSG00000157107	-0.0640539	0.0455907	-0.153412	0.0253039		ENSG00000157107	-0.655727	0.466965	-1.57098	0.259524		ENSG00000157107	0.145982	0.005018
ENSG00000157322	0.0214781	0.0114842	-0.00103097	0.0439871		ENSG00000157322	-0.543501	0.441026	-1.40791	0.320911		ENSG00000157322	0.379157	6.966e-06
ENSG00000157823	-0.345923	0.421239	-1.17155	0.479706		ENSG00000157823	0.309001	0.176569	-0.0370749	0.655076		ENSG00000157823	0.39163	0.0002515
ENSG00000157856	-0.0313193	0.0126055	-0.056026	-0.00661257		ENSG00000157856	-0.278495	0.262701	-0.79339	0.2364		ENSG00000157856	0.294764	0.001051
ENSG00000158022	0.00199932	0.36656	-0.716458	0.720457		ENSG00000158022	-0.302042	0.239237	-0.770946	0.166861		ENSG00000158022	0.318865	6.882e-05
ENSG00000158023	0.136859	0.14512	-0.147576	0.421295		ENSG00000158023	-0.652207	0.358983	-1.35581	0.0513996		ENSG00000158023	0.238126	0.007348
ENSG00000158623	0.00496604	0.0125792	-0.0196892	0.0296213		ENSG00000158623	-0.679611	0.286238	-1.24064	-0.118584		ENSG00000158623	0.219853	0.007317
ENSG00000158805	0.041719	0.0899058	-0.134496	0.217934		ENSG00000158805	-1.64207	0.686793	-2.98818	-0.295954		ENSG00000158805	0.147754	0.004547
ENSG00000158865	0.105094	0.0572299	-0.00707666	0.217265		ENSG00000158865	0.288787	0.0955558	0.101497	0.476076		ENSG00000158865	0.446564	7.565e-06
ENSG00000159267	0.141006	0.170772	-0.193707	0.475719		ENSG00000159267	-0.676785	0.367448	-1.39698	0.0434137		ENSG00000159267	0.339536	0.0006841
ENSG00000159314	-1.08958	1.1733	-3.38925	1.21008		ENSG00000159314	-0.0255039	0.148056	-0.315693	0.264685		ENSG00000159314	0.40935	4.819e-06
ENSG00000159958	0.0100038	0.0117452	-0.0130169	0.0330245		ENSG00000159958	0.0967327	0.131097	-0.160218	0.353683		ENSG00000159958	0.277469	0.0008255
ENSG00000160113	0.0847018	0.0521341	-0.0174811	0.186885		ENSG00000160113	-0.251986	0.226145	-0.695231	0.191258		ENSG00000160113	0.396076	0.008316
ENSG00000160207	-0.112767	0.414258	-0.924713	0.699179		ENSG00000160207	-0.267881	0.314714	-0.88472	0.348958		ENSG00000160207	0.375407	5.232e-05
ENSG00000160284	-0.0330706	0.0683751	-0.167086	0.100945		ENSG00000160284	-0.141455	0.126229	-0.388863	0.105953		ENSG00000160284	0.291877	5.568e-05
ENSG00000160796	0.0303734	0.0390331	-0.0461314	0.106878		ENSG00000160796	-0.129982	0.135435	-0.395435	0.135471		ENSG00000160796	0.290613	0.0005363
ENSG00000161103	-0.0235846	0.018544	-0.0599308	0.0127617		ENSG00000161103	-0.635464	0.308584	-1.24029	-0.0306391		ENSG00000161103	0.200869	0.006834
ENSG00000162105	0.000206725	0.0246213	-0.048051	0.0484644		ENSG00000162105	-1.05888	0.283616	-1.61476	-0.50299		ENSG00000162105	0.244224	0.005526
ENSG00000162341	-0.00692156	0.0192103	-0.0445738	0.0307307		ENSG00000162341	-0.536235	0.16074	-0.851284	-0.221185		ENSG00000162341	0.16089	0.001024
ENSG00000162368	-0.0349424	0.0285489	-0.0908982	0.0210134		ENSG00000162368	-0.387308	0.348087	-1.06956	0.294941		ENSG00000162368	0.211774	0.005012
ENSG00000162441	0.0183307	0.0101331	-0.00153008	0.0381915		ENSG00000162441	-1.93989	0.49787	-2.91571	-0.964065		ENSG00000162441	0.377512	6.972e-08
ENSG00000162620	0.242065	0.195795	-0.141694	0.625823		ENSG00000162620	0.0908899	0.232805	-0.365408	0.547188		ENSG00000162620	0.515459	6.283e-12
ENSG00000162769	0.459792	0.0978839	0.267939	0.651644		ENSG00000162769	-0.443966	0.489404	-1.4032	0.515267		ENSG00000162769	0.257059	0.0006272
ENSG00000162779	-0.277484	0.421836	-1.10428	0.549314		ENSG00000162779	-0.744199	0.651542	-2.02122	0.532823		ENSG00000162779	0.155353	0.009035
ENSG00000162817	0.03981	0.0175267	0.00545776	0.0741623		ENSG00000162817	-0.37966	0.163875	-0.700854	-0.0584655		ENSG00000162817	0.344149	0.0009026
ENSG00000162825	-0.0210196	0.0212067	-0.0625848	0.0205456		ENSG00000162825	-0.11323	0.204907	-0.514849	0.288388		ENSG00000162825	0.183915	0.009706
ENSG00000162885	-0.0076371	0.0832308	-0.170769	0.155495		ENSG00000162885	0.0622388	0.141203	-0.21452	0.338997		ENSG00000162885	0.394737	0.0001756
ENSG00000162994	0.109505	0.0654834	-0.0188422	0.237853		ENSG00000162994	-0.232577	0.185041	-0.595259	0.130104		ENSG00000162994	0.300721	0.000284
ENSG00000163072	-0.0528763	0.125344	-0.298551	0.192799		ENSG00000163072	-0.288034	0.149903	-0.581843	0.00577619		ENSG00000163072	0.243043	0.009364
ENSG00000163116	-0.321209	0.135522	-0.586832	-0.0555855		ENSG00000163116	-1.13719	0.592622	-2.29873	0.0243535		ENSG00000163116	0.113204	0.002742
ENSG00000163131	0.12055	0.152479	-0.178308	0.419408		ENSG00000163131	-0.475499	0.379216	-1.21876	0.267765		ENSG00000163131	0.126529	0.0002178
ENSG00000163191	-0.0605978	0.0551015	-0.168597	0.0474011		ENSG00000163191	-0.141983	0.109165	-0.355948	0.0719809		ENSG00000163191	0.297955	0.000725
ENSG00000163576	0.0398299	0.0477923	-0.0538431	0.133503		ENSG00000163576	-0.244829	0.207558	-0.651642	0.161984		ENSG00000163576	0.414667	7.269e-07
ENSG00000163607	0.0392383	0.0741207	-0.106038	0.184515		ENSG00000163607	-0.594114	0.356584	-1.29302	0.104791		ENSG00000163607	0.287501	0.0008064
ENSG00000163686	0.0504224	0.0547487	-0.056885	0.15773		ENSG00000163686	-0.111683	0.196854	-0.497518	0.274151		ENSG00000163686	0.147388	0.008746
ENSG00000163687	0.00931918	0.0297155	-0.0489232	0.0675615		ENSG00000163687	-0.330796	0.205458	-0.733495	0.071902		ENSG00000163687	0.19016	0.002609
ENSG00000163798	-0.0378888	0.0570651	-0.149736	0.0739588		ENSG00000163798	-0.373077	0.272811	-0.907787	0.161633		ENSG00000163798	0.19006	0.003763
ENSG00000163864	0.0479858	0.102981	-0.153858	0.249829		ENSG00000163864	-0.162331	0.208213	-0.570429	0.245766		ENSG00000163864	0.567686	8.409e-06
ENSG00000164022	0.0114505	0.132937	-0.249105	0.272007		ENSG00000164022	-0.201379	0.126254	-0.448837	0.0460787		ENSG00000164022	0.235283	0.002213
ENSG00000164048	0.299957	0.142235	0.0211756	0.578737		ENSG00000164048	-0.413376	0.235533	-0.87502	0.0482674		ENSG00000164048	0.11815	0.007948
ENSG00000164253	0.0097782	0.00944531	-0.00873459	0.028291		ENSG00000164253	-0.0967276	0.162892	-0.415996	0.22254		ENSG00000164253	0.248723	0.004764
ENSG00000164307	0.0556886	0.0367908	-0.0164213	0.127799		ENSG00000164307	-0.411885	0.251698	-0.905213	0.0814428		ENSG00000164307	0.470777	1.038e-05
ENSG00000164308	0.237047	0.0829395	0.0744854	0.399608		ENSG00000164308	0.201524	0.178397	-0.148135	0.551182		ENSG00000164308	0.525692	8.882e-16
ENSG00000164346	0.291045	0.142052	0.012624	0.569466		ENSG00000164346	0.126722	0.146988	-0.161374	0.414817		ENSG00000164346	0.493256	1.11e-07
ENSG00000164484	0.27894	0.087155	0.108116	0.449764		ENSG00000164484	-0.0665119	0.166605	-0.393058	0.260034		ENSG00000164484	0.653775	5.95e-10
ENSG00000164597	0.0269911	0.0115178	0.0044162	0.0495659		ENSG00000164597	-0.295337	0.184318	-0.656601	0.065927		ENSG00000164597	0.458729	1.277e-05
ENSG00000164649	0.00756647	0.0274879	-0.0463097	0.0614427		ENSG00000164649	-0.760846	0.397982	-1.54089	0.0191984		ENSG00000164649	0.374462	0.004536
ENSG00000164978	0.350028	0.0863251	0.180831	0.519226		ENSG00000164978	-0.0100875	0.273051	-0.545267	0.525092		ENSG00000164978	0.487043	3.282e-10
ENSG00000165055	-0.00126436	0.0237875	-0.0478879	0.0453592		ENSG00000165055	-0.37885	0.219645	-0.809355	0.0516551		ENSG00000165055	0.199469	0.007344
ENSG00000165171	0.479711	0.109644	0.264809	0.694613		ENSG00000165171	-0.820227	0.744001	-2.27847	0.638014		ENSG00000165171	0.566708	6.045e-10
ENSG00000165355	-0.00322679	0.021801	-0.0459567	0.0395031		ENSG00000165355	-0.890708	0.478534	-1.82864	0.0472193		ENSG00000165355	0.142762	0.002142
ENSG00000165434	0.247063	0.164012	-0.0743996	0.568526		ENSG00000165434	-0.207123	0.140185	-0.481885	0.0676393		ENSG00000165434	0.328643	0.0003705
ENSG00000165502	0.106994	0.140296	-0.167986	0.381973		ENSG00000165502	-0.863082	0.446203	-1.73764	0.011476		ENSG00000165502	0.249858	0.004399
ENSG00000165650	0.141991	0.0724123	6.26506e-05	0.283919		ENSG00000165650	-0.334303	0.237902	-0.80059	0.131985		ENSG00000165650	0.302228	0.0001269
ENSG00000165730	0.0444511	0.174437	-0.297446	0.386348		ENSG00000165730	-1.43693	1.37766	-4.13715	1.26329		ENSG00000165730	0.241135	3.823e-05
ENSG00000165804	-0.000719277	0.00921547	-0.0187816	0.017343		ENSG00000165804	-0.846302	0.250768	-1.33781	-0.354797		ENSG00000165804	0.217526	0.006731
ENSG00000165985	0.162553	0.0625913	0.0398736	0.285232		ENSG00000165985	0.32704	0.112317	0.106898	0.547182		ENSG00000165985	0.466712	0.009463
ENSG00000166086	-0.0294784	0.0307274	-0.0897041	0.0307473		ENSG00000166086	-0.52677	0.176803	-0.873304	-0.180236		ENSG00000166086	0.420985	0.004833
ENSG00000166199	-0.0499062	0.0508858	-0.149642	0.0498299		ENSG00000166199	-2.6967	1.07322	-4.80021	-0.593191		ENSG00000166199	0.18431	0.008262
ENSG00000166268	-0.153827	0.187481	-0.52129	0.213636		ENSG00000166268	0.300755	0.102334	0.10018	0.50133		ENSG00000166268	0.421194	0.0001579
ENSG00000166275	0.02207	0.074323	-0.123603	0.167743		ENSG00000166275	-0.475368	0.38434	-1.22867	0.277939		ENSG00000166275	0.263994	0.0001064
ENSG00000166321	0.0281573	0.00676586	0.0148962	0.0414184		ENSG00000166321	-0.196952	0.181696	-0.553077	0.159172		ENSG00000166321	0.143496	0.002686
ENSG00000166352	-0.0850159	0.0946386	-0.270507	0.100476		ENSG00000166352	-0.184374	0.163017	-0.503888	0.13514		ENSG00000166352	0.147938	0.006657
ENSG00000166401	0.0451652	0.0159245	0.0139532	0.0763771		ENSG00000166401	-0.204501	0.310269	-0.812629	0.403627		ENSG00000166401	0.351159	0.0001129
ENSG00000166435	0.358037	0.0993326	0.163345	0.552729		ENSG00000166435	0.361372	0.107816	0.150052	0.572691		ENSG00000166435	0.640964	1.943e-15
ENSG00000166452	0.0937016	0.0352983	0.0245169	0.162886		ENSG00000166452	-0.0499638	0.151683	-0.347262	0.247334		ENSG00000166452	0.137589	0.009491
ENSG00000166743	-0.0300455	0.0372869	-0.103128	0.0430368		ENSG00000166743	-0.97833	0.489209	-1.93718	-0.0194813		ENSG00000166743	0.295009	0.002978
ENSG00000166750	0.624316	0.0524322	0.521548	0.727083		ENSG00000166750	0.492796	0.107203	0.282678	0.702915		ENSG00000166750	0.801136	0
ENSG00000166762	0.0133139	0.0157651	-0.0175856	0.0442135		ENSG00000166762	-1.15297	0.601455	-2.33182	0.0258819		ENSG00000166762	0.239208	0.0002191
ENSG00000166788	0.181827	0.0772014	0.0305128	0.333142		ENSG00000166788	-0.701815	0.451159	-1.58609	0.182456		ENSG00000166788	0.238368	0.002625
ENSG00000166796	0.560198	0.157588	0.251326	0.869069		ENSG00000166796	0.413257	0.0706861	0.274713	0.551802		ENSG00000166796	0.540815	6.718e-10
ENSG00000166839	0.125013	0.0481358	0.0306672	0.219359		ENSG00000166839	-0.0162934	0.218864	-0.445267	0.41268		ENSG00000166839	0.450974	1.385e-08
ENSG00000166847	-0.107628	0.132815	-0.367945	0.15269		ENSG00000166847	0.0159091	0.19356	-0.363468	0.395287		ENSG00000166847	0.485794	4.974e-05
ENSG00000166888	0.000365949	0.0196863	-0.0382191	0.038951		ENSG00000166888	-0.394018	0.183065	-0.752826	-0.0352104		ENSG00000166888	0.345329	0.002816
ENSG00000166896	-0.307577	0.44224	-1.17437	0.559213		ENSG00000166896	-0.901627	0.318308	-1.52551	-0.277744		ENSG00000166896	0.223984	0.003779
ENSG00000167074	0.096249	0.0716603	-0.0442052	0.236703		ENSG00000167074	-0.513906	0.317778	-1.13675	0.10894		ENSG00000167074	0.173839	0.0002188
ENSG00000167077	0.0170091	0.0934161	-0.166086	0.200105		ENSG00000167077	-0.396132	0.143435	-0.677265	-0.114999		ENSG00000167077	0.194083	0.0008921
ENSG00000167136	0.189501	0.136105	-0.0772656	0.456268		ENSG00000167136	-0.423313	0.222577	-0.859563	0.0129375		ENSG00000167136	0.257339	0.00106
ENSG00000167202	-0.0109961	0.0301729	-0.0701351	0.0481428		ENSG00000167202	-0.271411	0.144469	-0.554571	0.0117491		ENSG00000167202	0.205037	0.006512
ENSG00000167543	-0.0201217	0.00817344	-0.0361417	-0.00410179		ENSG00000167543	-0.0670503	0.214534	-0.487536	0.353436		ENSG00000167543	0.262393	0.00832
ENSG00000167815	-0.00590932	0.00641504	-0.0184828	0.00666417		ENSG00000167815	-0.861683	0.572672	-1.98412	0.260754		ENSG00000167815	0.235532	0.002521
ENSG00000167987	-9.28958	9.46844	-27.8477	9.26856		ENSG00000167987	-0.477901	0.540837	-1.53794	0.582141		ENSG00000167987	0.281432	0.00486
ENSG00000168028	-0.0710981	0.135251	-0.33619	0.193994		ENSG00000168028	-0.758572	0.415019	-1.57201	0.0548657		ENSG00000168028	0.196132	0.004183
ENSG00000168038	0.321138	0.0987478	0.127592	0.514684		ENSG00000168038	-0.750729	0.530977	-1.79144	0.289987		ENSG00000168038	0.34374	5.342e-13
ENSG00000168228	0.0336572	0.0542641	-0.0727004	0.140015		ENSG00000168228	-0.213251	0.196022	-0.597455	0.170953		ENSG00000168228	0.231187	0.007598
ENSG00000168255	-0.0363769	0.0278696	-0.0910014	0.0182475		ENSG00000168255	-0.103717	0.146784	-0.391415	0.18398		ENSG00000168255	0.547306	5.82e-06
ENSG00000168286	-0.0113489	0.00400276	-0.0191943	-0.00350345		ENSG00000168286	-0.318943	0.0957786	-0.506669	-0.131217		ENSG00000168286	0.077679	0.007719
ENSG00000168397	-0.0396	0.0534593	-0.14438	0.0651802		ENSG00000168397	-0.131498	0.0985751	-0.324705	0.0617089		ENSG00000168397	0.196297	0.004272
ENSG00000168646	0.161099	0.0276992	0.106808	0.215389		ENSG00000168646	0.0685921	0.224481	-0.371391	0.508575		ENSG00000168646	0.243815	0.001508
ENSG00000168653	0.0193141	0.0674302	-0.112849	0.151477		ENSG00000168653	-0.0546107	0.12684	-0.303217	0.193996		ENSG00000168653	0.282007	0.0006353
ENSG00000168671	0.0567722	0.0402549	-0.0221274	0.135672		ENSG00000168671	-0.131965	0.196812	-0.517717	0.253787		ENSG00000168671	0.246048	0.001345
ENSG00000168724	0.0190173	0.0281616	-0.0361794	0.0742141		ENSG00000168724	-0.358539	0.258542	-0.865282	0.148203		ENSG00000168724	0.430025	0.001986
ENSG00000168843	-0.218166	0.196808	-0.60391	0.167578		ENSG00000168843	-0.717963	0.503071	-1.70398	0.268055		ENSG00000168843	0.317064	0.001179
ENSG00000168918	0.00544556	0.0267709	-0.0470254	0.0579165		ENSG00000168918	-0.0789592	0.138114	-0.349662	0.191744		ENSG00000168918	0.339219	8.72e-05
ENSG00000169189	0.0127629	0.0084501	-0.00379926	0.0293251		ENSG00000169189	0.0658534	0.146825	-0.221923	0.35363		ENSG00000169189	0.25447	0.008374
ENSG00000169193	0.0228816	0.0180388	-0.0124744	0.0582376		ENSG00000169193	-0.590878	0.334855	-1.24719	0.0654383		ENSG00000169193	0.25896	0.002238
ENSG00000169228	0.00840703	0.022804	-0.0362887	0.0531028		ENSG00000169228	-0.820695	0.563601	-1.92535	0.283964		ENSG00000169228	0.320481	0.0003181
ENSG00000169241	-0.0262245	0.0384154	-0.101519	0.0490696		ENSG00000169241	-0.511056	0.182164	-0.868097	-0.154015		ENSG00000169241	0.352731	0.001935
ENSG00000169371	0.046996	0.0193866	0.00899823	0.0849939		ENSG00000169371	-0.301015	0.150752	-0.596488	-0.00554188		ENSG00000169371	0.219373	0.001308
ENSG00000169504	0.00984237	0.0313885	-0.0516791	0.0713638		ENSG00000169504	-0.752817	0.406509	-1.54957	0.04394		ENSG00000169504	0.170585	0.008989
ENSG00000169550	-0.0143263	0.130755	-0.270606	0.241954		ENSG00000169550	0.239225	0.0590501	0.123486	0.354963		ENSG00000169550	0.265233	0.009387
ENSG00000169598	0.0579073	0.0977813	-0.133744	0.249559		ENSG00000169598	-0.831142	0.379004	-1.57399	-0.0882941		ENSG00000169598	0.282204	0.005398
ENSG00000169612	-0.0167563	0.0134923	-0.0432011	0.00968862		ENSG00000169612	-0.782729	0.272063	-1.31597	-0.249486		ENSG00000169612	0.188999	0.0005159
ENSG00000169629	0.0057294	0.111106	-0.212038	0.223497		ENSG00000169629	-1.08902	0.715621	-2.49164	0.313592		ENSG00000169629	0.471181	1.738e-08
ENSG00000169683	-0.00139607	0.0373642	-0.07463	0.0718378		ENSG00000169683	-0.290995	0.160557	-0.605688	0.0236966		ENSG00000169683	0.188388	0.008736
ENSG00000169738	0.205923	0.0446208	0.118467	0.29338		ENSG00000169738	-0.774435	0.375076	-1.50958	-0.0392862		ENSG00000169738	0.202046	0.0006123
ENSG00000169962	0.0122365	0.074685	-0.134146	0.158619		ENSG00000169962	-2.20969	0.95209	-4.07579	-0.343595		ENSG00000169962	0.314748	3.644e-05
ENSG00000170027	-0.0166839	0.0185348	-0.0530122	0.0196443		ENSG00000170027	-0.168729	0.383313	-0.920022	0.582565		ENSG00000170027	0.24456	0.004288
ENSG00000170074	-0.0181312	0.0295392	-0.076028	0.0397656		ENSG00000170074	-0.28066	0.221302	-0.714411	0.153091		ENSG00000170074	0.337075	0.001528
ENSG00000170248	0.139334	0.0687349	0.00461373	0.274055		ENSG00000170248	-0.938691	0.523344	-1.96445	0.0870632		ENSG00000170248	0.209039	0.004175
ENSG00000170276	0.0437953	0.0182985	0.00793018	0.0796604		ENSG00000170276	-0.188618	0.148672	-0.480016	0.102779		ENSG00000170276	0.353039	0.0001717
ENSG00000170430	-0.788512	0.54861	-1.86379	0.286764		ENSG00000170430	-0.0202817	0.20757	-0.427119	0.386555		ENSG00000170430	0.598901	1.163e-06
ENSG00000170469	-0.0257757	0.0937745	-0.209574	0.158022		ENSG00000170469	-0.461266	0.177759	-0.809674	-0.112859		ENSG00000170469	0.16826	0.001402
ENSG00000170502	0.0150281	0.0349437	-0.0534616	0.0835179		ENSG00000170502	-0.409603	0.118741	-0.642335	-0.17687		ENSG00000170502	0.256804	0.0067
ENSG00000170571	0.0122217	0.0188655	-0.0247547	0.0491981		ENSG00000170571	-0.343177	0.51928	-1.36097	0.674612		ENSG00000170571	0.272013	0.0002357
ENSG00000171103	0.144487	0.320701	-0.484087	0.773062		ENSG00000171103	-0.689794	0.28377	-1.24598	-0.133605		ENSG00000171103	0.163639	0.00666
ENSG00000171130	0.0123377	0.00892899	-0.00516308	0.0298386		ENSG00000171130	-0.242076	0.130353	-0.497569	0.0134164		ENSG00000171130	0.187935	0.0002247
ENSG00000171469	0.0167651	0.0238849	-0.0300493	0.0635795		ENSG00000171469	-0.519709	0.296873	-1.10158	0.0621617		ENSG00000171469	0.160774	0.00411
ENSG00000171471	-0.0518797	0.0517754	-0.15336	0.0496001		ENSG00000171471	-0.761003	0.275717	-1.30141	-0.220599		ENSG00000171471	0.216658	0.005365
ENSG00000171522	0.0213932	0.0152454	-0.00848772	0.0512742		ENSG00000171522	-1.85087	0.956908	-3.72641	0.02467		ENSG00000171522	0.246552	0.004697
ENSG00000171700	0.0233372	0.00407988	0.0153406	0.0313338		ENSG00000171700	-0.228761	0.162536	-0.547332	0.0898102		ENSG00000171700	0.226542	0.001854
ENSG00000171763	0.466488	0.0526005	0.363391	0.569585		ENSG00000171763	-0.107442	0.157566	-0.416271	0.201386		ENSG00000171763	0.367095	2.185e-05
ENSG00000171806	-0.319243	0.338271	-0.982255	0.343769		ENSG00000171806	-0.677374	0.291084	-1.2479	-0.106849		ENSG00000171806	0.222589	1.338e-09
ENSG00000172014	-0.00134936	0.0346392	-0.0692422	0.0665434		ENSG00000172014	-0.0390653	0.112534	-0.259632	0.181502		ENSG00000172014	0.230742	0.0002002
ENSG00000172057	-0.0911344	0.0800661	-0.248064	0.0657953		ENSG00000172057	0.210404	0.119135	-0.0231019	0.443909		ENSG00000172057	0.278484	8.629e-09
ENSG00000172058	0.00760234	0.0104283	-0.0128371	0.0280418		ENSG00000172058	-0.502103	0.267484	-1.02637	0.022166		ENSG00000172058	0.256204	9.236e-06
ENSG00000172062	-0.0335116	0.0285639	-0.0894969	0.0224737		ENSG00000172062	-0.576706	0.259092	-1.08453	-0.0688853		ENSG00000172062	0.102249	0.006281
ENSG00000172113	-0.626148	0.54717	-1.6986	0.446306		ENSG00000172113	-0.318697	0.137221	-0.587651	-0.049744		ENSG00000172113	0.191944	9.912e-05
ENSG00000172123	-0.0384862	0.0251358	-0.0877523	0.0107799		ENSG00000172123	-0.418805	0.37835	-1.16037	0.322761		ENSG00000172123	0.159081	0.001007
ENSG00000172209	0.013752	0.0256068	-0.0364373	0.0639413		ENSG00000172209	-0.105698	0.115877	-0.332816	0.12142		ENSG00000172209	0.157037	0.008468
ENSG00000172247	0.0111027	0.0152592	-0.0188054	0.0410108		ENSG00000172247	-0.472463	0.221611	-0.906819	-0.0381058		ENSG00000172247	0.196721	4.37e-05
ENSG00000172345	0.0438828	0.042233	-0.038894	0.126659		ENSG00000172345	-0.436038	0.279918	-0.984677	0.112601		ENSG00000172345	0.250468	0.0005041
ENSG00000172728	0.434612	0.157759	0.125405	0.743819		ENSG00000172728	0.21608	0.132238	-0.0431053	0.475266		ENSG00000172728	0.545826	2.135e-11
ENSG00000172785	0.0486691	0.168844	-0.282266	0.379604		ENSG00000172785	-1.23322	0.595538	-2.40048	-0.0659679		ENSG00000172785	0.360238	2.575e-06
ENSG00000172803	0.175143	0.110886	-0.0421934	0.392479		ENSG00000172803	-0.192795	0.175087	-0.535965	0.150374		ENSG00000172803	0.417663	8.837e-05
ENSG00000172818	-0.0624902	0.0517403	-0.163901	0.0389207		ENSG00000172818	-0.704307	0.296705	-1.28585	-0.122766		ENSG00000172818	0.179624	0.001129
ENSG00000172890	0.00751691	0.0702148	-0.130104	0.145138		ENSG00000172890	-1.85181	0.815612	-3.45041	-0.253207		ENSG00000172890	0.326791	0.001092
ENSG00000173041	0.102992	0.0607741	-0.016125	0.22211		ENSG00000173041	-0.728364	0.351266	-1.41685	-0.0398832		ENSG00000173041	0.140871	0.004242
ENSG00000173077	-0.00805067	0.0251606	-0.0573654	0.041264		ENSG00000173077	0.142328	0.0971474	-0.0480808	0.332737		ENSG00000173077	0.293416	0.001016
ENSG00000173208	-0.0857618	0.093134	-0.268305	0.0967809		ENSG00000173208	-0.425087	0.244769	-0.904834	0.0546607		ENSG00000173208	0.216403	0.007032
ENSG00000173226	0.199439	0.127358	-0.0501824	0.44906		ENSG00000173226	0.156262	0.207547	-0.25053	0.563054		ENSG00000173226	0.400029	6.949e-08
ENSG00000173272	0.24245	0.0715755	0.102162	0.382738		ENSG00000173272	0.0783145	0.104735	-0.126965	0.283594		ENSG00000173272	0.391843	2.985e-09
ENSG00000173727	-0.0463369	0.154229	-0.348626	0.255952		ENSG00000173727	-0.698137	0.174014	-1.0392	-0.35707		ENSG00000173727	0.18882	0.006715
ENSG00000174137	-0.0138641	0.0205055	-0.0540549	0.0263267		ENSG00000174137	-3.20498	2.68787	-8.47321	2.06325		ENSG00000174137	0.434955	5.453e-05
ENSG00000174165	-0.0466613	0.110937	-0.264098	0.170776		ENSG00000174165	-0.0257502	0.129405	-0.279384	0.227884		ENSG00000174165	0.304394	0.00188
ENSG00000174196	-0.0317401	0.0241595	-0.0790927	0.0156126		ENSG00000174196	-0.615182	0.382994	-1.36585	0.135486		ENSG00000174196	0.22576	0.003267
ENSG00000174652	0.428151	0.0619009	0.306826	0.549477		ENSG00000174652	0.305543	0.102474	0.104693	0.506392		ENSG00000174652	0.393601	2.474e-08
ENSG00000175170	-0.0660836	0.0602079	-0.184091	0.0519238		ENSG00000175170	0.0816836	0.167503	-0.246622	0.40999		ENSG00000175170	0.235282	1.352e-05
ENSG00000175455	0.034474	0.0176302	-8.12289e-05	0.0690293		ENSG00000175455	-0.0669608	0.106453	-0.275609	0.141687		ENSG00000175455	0.184752	0.009153
ENSG00000175643	-0.130773	0.106586	-0.339681	0.0781351		ENSG00000175643	-0.702103	0.189359	-1.07325	-0.330959		ENSG00000175643	0.466712	0.0006036
ENSG00000175906	0.00259778	0.0241797	-0.0447944	0.04999		ENSG00000175906	-1.02964	0.426207	-1.86501	-0.194277		ENSG00000175906	0.201714	0.008531
ENSG00000175911	0.0143677	0.0478927	-0.079502	0.108238		ENSG00000175911	-0.393877	0.240007	-0.864292	0.0765368		ENSG00000175911	0.245186	0.007336
ENSG00000176014	-0.177584	0.297737	-0.761148	0.40598		ENSG00000176014	-0.184888	0.244718	-0.664535	0.294759		ENSG00000176014	0.475928	3.998e-06
ENSG00000176029	0.0148386	0.0162725	-0.0170556	0.0467327		ENSG00000176029	-0.235237	0.113406	-0.457512	-0.0129619		ENSG00000176029	0.206671	0.004429
ENSG00000176148	0.044506	0.0451251	-0.0439392	0.132951		ENSG00000176148	-0.277748	0.144869	-0.561691	0.00619586		ENSG00000176148	0.152639	0.005729
ENSG00000176371	0.0223455	0.00955436	0.00361893	0.041072		ENSG00000176371	0.0655559	0.129768	-0.188789	0.319901		ENSG00000176371	0.378395	0.0004706
ENSG00000176390	0.17084	0.122812	-0.0698712	0.411551		ENSG00000176390	-0.117695	0.126186	-0.365019	0.12963		ENSG00000176390	0.110668	0.0005693
ENSG00000176422	0.0248002	0.0823651	-0.136635	0.186236		ENSG00000176422	-0.314338	0.280252	-0.863632	0.234955		ENSG00000176422	0.453035	7.515e-05
ENSG00000176593	0.0300575	0.039913	-0.048172	0.108287		ENSG00000176593	-0.205568	0.253418	-0.702267	0.29113		ENSG00000176593	0.231992	0.007474
ENSG00000176681	0.00217329	0.0208058	-0.038606	0.0429526		ENSG00000176681	-0.0852249	0.108527	-0.297938	0.127488		ENSG00000176681	0.671509	0.0003803
ENSG00000176732	-0.0746743	0.203459	-0.473455	0.324106		ENSG00000176732	-0.0168463	0.125494	-0.262815	0.229122		ENSG00000176732	0.220193	0.0009545
ENSG00000177303	0.0526376	0.0404796	-0.0267025	0.131978		ENSG00000177303	0.129003	0.14176	-0.148847	0.406853		ENSG00000177303	0.450282	0.001694
ENSG00000177646	0.111836	0.0684513	-0.0223288	0.246		ENSG00000177646	0.150834	0.194113	-0.229628	0.531295		ENSG00000177646	0.262039	0.004411
ENSG00000177683	0.0066853	0.11071	-0.210306	0.223677		ENSG00000177683	0.046056	0.150391	-0.248711	0.340823		ENSG00000177683	0.22301	0.0005551
ENSG00000177697	-0.0181967	0.180282	-0.37155	0.335157		ENSG00000177697	-0.147862	0.544873	-1.21581	0.920088		ENSG00000177697	0.484714	1.832e-06
ENSG00000177990	-0.287562	0.634766	-1.5317	0.95658		ENSG00000177990	-0.575765	0.342012	-1.24611	0.0945791		ENSG00000177990	0.264737	0.0006035
ENSG00000178055	-0.044138	0.0184092	-0.08022	-0.008056		ENSG00000178055	-0.10295	0.199981	-0.494912	0.289013		ENSG00000178055	0.307541	0.0007001
ENSG00000178074	-0.153389	0.111552	-0.372031	0.0652538		ENSG00000178074	-1.17438	0.698714	-2.54386	0.195098		ENSG00000178074	0.140192	0.003868
ENSG00000178401	-0.979598	1.0035	-2.94646	0.987265		ENSG00000178401	-0.106156	0.118769	-0.338944	0.126632		ENSG00000178401	0.095489	0.007366
ENSG00000178665	-0.201181	0.178456	-0.550954	0.148593		ENSG00000178665	0.0173458	0.0894771	-0.158029	0.192721		ENSG00000178665	0.173001	0.001496
ENSG00000178878	0.0695719	0.0699036	-0.0674391	0.206583		ENSG00000178878	-0.573314	0.276585	-1.11542	-0.0312066		ENSG00000178878	0.260979	0.006269
ENSG00000179144	-0.0513368	0.0632883	-0.175382	0.0727082		ENSG00000179144	-0.523099	0.254093	-1.02112	-0.0250756		ENSG00000179144	0.199544	0.005961
ENSG00000179168	-0.0206743	0.0201072	-0.0600844	0.0187358		ENSG00000179168	-0.0593158	0.192402	-0.436424	0.317793		ENSG00000179168	0.344857	0.007288
ENSG00000179344	0.287819	0.158577	-0.0229926	0.59863		ENSG00000179344	-0.0370822	0.118467	-0.269277	0.195113		ENSG00000179344	0.381147	1.462e-10
ENSG00000179909	0.0473774	0.0575901	-0.0654991	0.160254		ENSG00000179909	-0.647856	0.218085	-1.0753	-0.220409		ENSG00000179909	0.242774	0.009184
ENSG00000179979	0.102153	0.0498794	0.00438984	0.199917		ENSG00000179979	-0.141512	0.264409	-0.659752	0.376729		ENSG00000179979	0.391248	4.821e-05
ENSG00000179981	0.0121458	0.0270157	-0.0408049	0.0650965		ENSG00000179981	-0.0877485	0.157792	-0.39702	0.221523		ENSG00000179981	0.41021	0.003597
ENSG00000180185	0.0349978	0.0493185	-0.0616665	0.131662		ENSG00000180185	0.141223	0.117338	-0.0887601	0.371206		ENSG00000180185	0.492651	1.573e-09
ENSG00000180481	0.139763	0.038167	0.0649555	0.21457		ENSG00000180481	0.187479	0.102004	-0.0124496	0.387407		ENSG00000180481	0.363292	3.855e-07
ENSG00000180611	0.426833	0.0820468	0.266021	0.587645		ENSG00000180611	0.368618	0.0871509	0.197802	0.539434		ENSG00000180611	0.546598	3.098e-08
ENSG00000180953	0.00865863	0.0113021	-0.0134935	0.0308107		ENSG00000180953	-0.965065	0.35975	-1.67017	-0.259956		ENSG00000180953	0.262804	0.008201
ENSG00000180992	0.00613768	0.0427431	-0.0776388	0.0899141		ENSG00000180992	-1.17127	0.538038	-2.22582	-0.116716		ENSG00000180992	0.351474	0.001344
ENSG00000181240	-3.28272	3.51189	-10.166	3.60058		ENSG00000181240	0.302493	0.0851768	0.135546	0.469439		ENSG00000181240	0.4604	0.008667
ENSG00000181315	0.0955636	0.109109	-0.118291	0.309418		ENSG00000181315	-0.600883	0.336428	-1.26028	0.0585145		ENSG00000181315	0.158602	0.003252
ENSG00000181333	-0.0619238	0.0564677	-0.1726	0.0487528		ENSG00000181333	-0.00873661	0.174967	-0.351672	0.334199		ENSG00000181333	0.410079	9.377e-06
ENSG00000181350	-4.57413	4.61575	-13.621	4.47274		ENSG00000181350	-0.76034	0.343192	-1.433	-0.0876833		ENSG00000181350	0.229546	0.002107
ENSG00000181523	-0.0680513	0.0737352	-0.212572	0.0764697		ENSG00000181523	-2.12646	0.932279	-3.95373	-0.299196		ENSG00000181523	0.222662	0.006606
ENSG00000182013	-0.610388	0.512568	-1.61502	0.394246		ENSG00000182013	-0.526273	0.428386	-1.36591	0.313365		ENSG00000182013	0.462813	0.0001461
ENSG00000182183	-0.0530836	0.0621287	-0.174856	0.0686887		ENSG00000182183	-0.252807	0.297715	-0.836329	0.330715		ENSG00000182183	0.226421	0.002621
ENSG00000182218	0.0572351	0.0690155	-0.0780353	0.192505		ENSG00000182218	-0.523979	0.394105	-1.29642	0.248467		ENSG00000182218	0.393335	0.002078
ENSG00000182362	0.159921	0.0780174	0.00700672	0.312835		ENSG00000182362	0.102853	0.115657	-0.123834	0.329539		ENSG00000182362	0.336064	1.593e-05
ENSG00000182368	-0.0233509	0.00956558	-0.0420994	-0.00460237		ENSG00000182368	-0.0642708	0.0303038	-0.123666	-0.0048754		ENSG00000182368	0.137938	0.004465
ENSG00000182446	-0.0399662	0.0406733	-0.119686	0.0397535		ENSG00000182446	-0.405898	0.190106	-0.778507	-0.0332898		ENSG00000182446	0.259741	0.008024
ENSG00000182534	0.0883109	0.0251881	0.0389423	0.137679		ENSG00000182534	-0.165292	0.187602	-0.532991	0.202408		ENSG00000182534	0.338283	0.0001429
ENSG00000183172	0.0913325	0.331676	-0.558753	0.741418		ENSG00000183172	-0.303601	0.35	-0.989602	0.382399		ENSG00000183172	0.344969	3.003e-07
ENSG00000183208	-0.0423042	0.0522588	-0.144731	0.060123		ENSG00000183208	-0.723639	0.397105	-1.50196	0.0546878		ENSG00000183208	0.213387	0.009107
ENSG00000183281	-0.00235868	0.00729816	-0.0166631	0.0119457		ENSG00000183281	-0.187768	0.186311	-0.552937	0.1774		ENSG00000183281	0.156908	0.006117
ENSG00000183426	0.0770963	0.0866187	-0.0926763	0.246869		ENSG00000183426	-0.80455	0.709143	-2.19447	0.585371		ENSG00000183426	0.672332	2.98e-07
ENSG00000183617	0.151812	0.190216	-0.221012	0.524635		ENSG00000183617	-0.301103	0.197655	-0.688507	0.0862996		ENSG00000183617	0.506388	0.002722
ENSG00000183793	0.0996964	0.0882192	-0.0732131	0.272606		ENSG00000183793	0.00910692	0.165291	-0.314864	0.333078		ENSG00000183793	0.267959	0.000655
ENSG00000183831	0.0452373	0.0355361	-0.0244135	0.114888		ENSG00000183831	-0.189139	0.155483	-0.493885	0.115608		ENSG00000183831	0.136487	0.0007688
ENSG00000184110	-0.0160071	0.00656124	-0.0288671	-0.00314702		ENSG00000184110	-0.155493	0.118182	-0.387129	0.0761427		ENSG00000184110	0.131533	0.003461
ENSG00000184226	-0.0646452	0.0416495	-0.146278	0.0169879		ENSG00000184226	-1.3815	1.04073	-3.42133	0.658325		ENSG00000184226	0.186294	0.005334
ENSG00000184227	0.0113264	0.0114877	-0.0111895	0.0338424		ENSG00000184227	-0.0150894	0.13754	-0.284667	0.254488		ENSG00000184227	0.456553	1.289e-05
ENSG00000184428	-0.0198559	0.0147863	-0.048837	0.00912527		ENSG00000184428	-0.141444	0.150292	-0.436016	0.153128		ENSG00000184428	0.166965	3.592e-05
ENSG00000184434	-0.0039723	0.0213827	-0.0458824	0.0379378		ENSG00000184434	-0.462532	0.244974	-0.942682	0.0176175		ENSG00000184434	0.215682	0.001251
ENSG00000184465	0.0642104	0.0430852	-0.0202366	0.148657		ENSG00000184465	-0.678898	0.264178	-1.19669	-0.16111		ENSG00000184465	0.230462	0.002456
ENSG00000184674	0.00480086	0.0170887	-0.0286929	0.0382947		ENSG00000184674	-0.124932	0.255826	-0.62635	0.376486		ENSG00000184674	0.631641	1.381e-09
ENSG00000184898	-0.106699	0.203225	-0.50502	0.291622		ENSG00000184898	-0.0345376	0.148609	-0.325811	0.256735		ENSG00000184898	0.374948	7.318e-06
ENSG00000184923	-0.00695231	0.0485718	-0.102153	0.0882483		ENSG00000184923	-0.531355	0.43422	-1.38243	0.319716		ENSG00000184923	0.323959	0.0003968
ENSG00000184986	0.045448	0.0354354	-0.0240054	0.114901		ENSG00000184986	-0.392825	0.209227	-0.80291	0.0172604		ENSG00000184986	0.132387	0.003728
ENSG00000184988	-0.0399264	0.0434219	-0.125033	0.0451805		ENSG00000184988	-1.11369	0.717716	-2.52041	0.293037		ENSG00000184988	0.100236	0.004966
ENSG00000185000	-0.0294478	0.0142766	-0.0574299	-0.00146563		ENSG00000185000	-0.324901	0.186803	-0.691035	0.0412331		ENSG00000185000	0.194371	0.006144
ENSG00000185127	-0.0110269	0.0249753	-0.0599786	0.0379248		ENSG00000185127	-0.01207	0.162507	-0.330584	0.306444		ENSG00000185127	0.156357	0.003013
ENSG00000185261	-0.0485678	0.0424473	-0.131765	0.0346289		ENSG00000185261	-0.623173	0.346983	-1.30326	0.0569138		ENSG00000185261	0.230775	0.0005318
ENSG00000185290	-0.0285798	0.0223799	-0.0724444	0.0152848		ENSG00000185290	-0.151432	0.259286	-0.659633	0.356768		ENSG00000185290	0.399426	1.353e-11
ENSG00000185324	-0.0106912	0.0420769	-0.0931619	0.0717794		ENSG00000185324	-0.348499	0.251942	-0.842305	0.145308		ENSG00000185324	0.394626	5.199e-06
ENSG00000185442	-0.0294956	0.0192347	-0.0671956	0.00820433		ENSG00000185442	-1.53677	0.299682	-2.12415	-0.949394		ENSG00000185442	0.252481	0.0002061
ENSG00000185477	0.0401726	0.0408377	-0.0398694	0.120215		ENSG00000185477	-0.81698	0.270086	-1.34635	-0.287612		ENSG00000185477	0.229763	0.001194
ENSG00000185523	0.0701911	0.205734	-0.333047	0.473429		ENSG00000185523	-0.480466	0.164654	-0.803189	-0.157743		ENSG00000185523	0.199855	0.001599
ENSG00000185561	-0.2549	0.361592	-0.963621	0.453821		ENSG00000185561	-0.408715	0.244898	-0.888715	0.071286		ENSG00000185561	0.260747	0.00403
ENSG00000185619	-0.0148988	0.0168609	-0.0479462	0.0181486		ENSG00000185619	-0.671508	0.497175	-1.64597	0.302956		ENSG00000185619	0.250051	0.001059
ENSG00000185684	-0.15588	0.141044	-0.432326	0.120566		ENSG00000185684	-0.420482	0.431839	-1.26689	0.425922		ENSG00000185684	0.3391	2.115e-05
ENSG00000185829	-0.0303078	0.0134175	-0.056606	-0.00400958		ENSG00000185829	-0.192462	0.147153	-0.480882	0.0959582		ENSG00000185829	0.401995	1.018e-06
ENSG00000185864	-0.0396787	0.0373675	-0.112919	0.0335616		ENSG00000185864	-0.400946	0.200316	-0.793566	-0.00832611		ENSG00000185864	0.335864	0.0006224
ENSG00000186160	-0.0156053	0.0489209	-0.11149	0.0802798		ENSG00000186160	-0.371565	0.164963	-0.694891	-0.0482376		ENSG00000186160	0.169686	0.004485
ENSG00000186235	0.176429	0.0782193	0.0231193	0.329739		ENSG00000186235	-1.72587	1.33	-4.33268	0.88094		ENSG00000186235	0.409737	2.879e-06
ENSG00000186468	-0.0532376	0.218793	-0.482072	0.375597		ENSG00000186468	-0.543573	0.327006	-1.1845	0.0973586		ENSG00000186468	0.25467	0.002028
ENSG00000186470	0.0251496	0.0290909	-0.0318686	0.0821677		ENSG00000186470	-0.342591	0.301495	-0.933521	0.248338		ENSG00000186470	0.309514	0.0009266
ENSG00000186523	-0.00639236	0.00933919	-0.0246972	0.0119124		ENSG00000186523	-0.14936	0.205429	-0.552001	0.253282		ENSG00000186523	0.326184	1.973e-06
ENSG00000186716	-0.970677	1.03365	-2.99662	1.05527		ENSG00000186716	-3.24875	2.07271	-7.31126	0.813751		ENSG00000186716	0.372359	0.002035
ENSG00000186952	0.110585	0.0881796	-0.0622467	0.283417		ENSG00000186952	-0.398169	0.206632	-0.803168	0.00683075		ENSG00000186952	0.180743	1.371e-05
ENSG00000187010	-0.890893	0.952803	-2.75839	0.976601		ENSG00000187010	-0.00864018	0.148412	-0.299529	0.282248		ENSG00000187010	0.452682	1.298e-08
ENSG00000187097	-0.16825	0.0960785	-0.356564	0.0200636		ENSG00000187097	0.018476	0.134634	-0.245406	0.282358		ENSG00000187097	0.164383	0.008831
ENSG00000187266	0.00698169	0.00486634	-0.00255634	0.0165197		ENSG00000187266	-0.875615	0.397098	-1.65393	-0.0973028		ENSG00000187266	0.378604	0.00172
ENSG00000187456	-0.0156931	0.0161775	-0.047401	0.0160149		ENSG00000187456	-0.519549	0.200086	-0.911718	-0.127381		ENSG00000187456	0.134504	0.002761
ENSG00000187624	0.146947	0.383996	-0.605686	0.89958		ENSG00000187624	0.171947	0.164854	-0.151167	0.49506		ENSG00000187624	0.690193	3.013e-08
ENSG00000187862	-0.00460275	0.0139611	-0.0319666	0.0227611		ENSG00000187862	-0.55623	0.175746	-0.900693	-0.211768		ENSG00000187862	0.172835	0.006945
ENSG00000187987	0.0547728	0.0321403	-0.00822229	0.117768		ENSG00000187987	-0.086462	0.140316	-0.361482	0.188558		ENSG00000187987	0.246313	0.0006681
ENSG00000188000	-0.0671599	0.0157947	-0.0981175	-0.0362023		ENSG00000188000	-0.395622	0.381798	-1.14395	0.352702		ENSG00000188000	0.434689	0.000949
ENSG00000188015	-0.0182349	0.0103844	-0.0385883	0.00211861		ENSG00000188015	-0.257789	0.160067	-0.57152	0.0559428		ENSG00000188015	0.200222	0.004502
ENSG00000188056	0.212696	0.100392	0.0159281	0.409464		ENSG00000188056	-0.0208307	0.157186	-0.328915	0.287254		ENSG00000188056	0.313442	8.831e-05
ENSG00000188086	0.00607965	0.0600445	-0.111608	0.123767		ENSG00000188086	-0.212678	0.291613	-0.784238	0.358883		ENSG00000188086	0.414503	0.0003177
ENSG00000188199	-0.00982936	0.0343527	-0.0771607	0.0575019		ENSG00000188199	-0.17872	0.168069	-0.508135	0.150695		ENSG00000188199	0.248147	6.217e-05
ENSG00000188227	-0.0353391	0.0938602	-0.219305	0.148627		ENSG00000188227	-0.696848	0.275726	-1.23727	-0.156426		ENSG00000188227	0.107656	0.005056
ENSG00000188234	0.00853408	0.0270416	-0.0444674	0.0615356		ENSG00000188234	0.0554108	0.104336	-0.149087	0.259909		ENSG00000188234	0.387332	8.487e-06
ENSG00000188305	0.0164473	0.0226533	-0.0279531	0.0608477		ENSG00000188305	-0.595522	0.327795	-1.238	0.0469561		ENSG00000188305	0.169649	0.006181
ENSG00000188372	0.011542	0.0237048	-0.0349193	0.0580033		ENSG00000188372	-0.310879	0.241338	-0.783902	0.162144		ENSG00000188372	0.294583	0.0003471
ENSG00000188511	0.258985	0.0858638	0.0906924	0.427278		ENSG00000188511	-0.220452	0.178273	-0.569867	0.128962		ENSG00000188511	0.485803	8.935e-06
ENSG00000188611	0.0189944	0.0123415	-0.00519491	0.0431837		ENSG00000188611	-0.417116	0.423299	-1.24678	0.412551		ENSG00000188611	0.341348	0.0001745
ENSG00000188659	0.0308796	0.0418625	-0.0511709	0.11293		ENSG00000188659	-0.585472	0.258909	-1.09293	-0.0780092		ENSG00000188659	0.273598	0.003781
ENSG00000188707	0.142316	0.0861214	-0.0264817	0.311114		ENSG00000188707	-0.140521	0.1472	-0.429033	0.147991		ENSG00000188707	0.393904	0.00451
ENSG00000188820	-0.0532303	0.0742213	-0.198704	0.0922435		ENSG00000188820	-0.365707	0.189834	-0.737782	0.00636854		ENSG00000188820	0.177224	0.00478
ENSG00000188897	-0.0596698	0.0719215	-0.200636	0.0812964		ENSG00000188897	0.309971	0.100391	0.113206	0.506737		ENSG00000188897	0.384078	2.127e-05
ENSG00000188921	-0.0108866	0.25014	-0.501161	0.479387		ENSG00000188921	-0.510013	0.233441	-0.967556	-0.0524687		ENSG00000188921	0.275001	0.0006882
ENSG00000188992	-0.0351724	0.0870193	-0.20573	0.135385		ENSG00000188992	-0.155663	0.127056	-0.404693	0.0933675		ENSG00000188992	0.325584	0.00111
ENSG00000189144	-0.368159	0.163179	-0.68799	-0.0483274		ENSG00000189144	0.242258	0.105654	0.0351768	0.44934		ENSG00000189144	0.284954	0.000357
ENSG00000189171	0.340804	0.0836237	0.176901	0.504706		ENSG00000189171	-0.0150268	0.183924	-0.375518	0.345464		ENSG00000189171	0.276074	0.0002363
ENSG00000189266	-0.0379319	0.0209546	-0.0790029	0.00313909		ENSG00000189266	-0.952167	0.2504	-1.44295	-0.461382		ENSG00000189266	0.226777	0.0005363
ENSG00000189269	-0.0218319	0.0987653	-0.215412	0.171748		ENSG00000189269	-0.62293	0.321069	-1.25223	0.00636576		ENSG00000189269	0.269526	0.003633
ENSG00000189339	-0.0102049	0.031032	-0.0710276	0.0506178		ENSG00000189339	-0.194493	0.210144	-0.606375	0.217389		ENSG00000189339	0.308559	0.001785
ENSG00000196126	-0.0574754	0.0631764	-0.181301	0.0663503		ENSG00000196126	-0.718491	0.301392	-1.30922	-0.127763		ENSG00000196126	0.29976	0.0003487
ENSG00000196152	-0.00846715	0.115467	-0.234782	0.217848		ENSG00000196152	-0.147896	0.106809	-0.357241	0.0614501		ENSG00000196152	0.176036	0.001126
ENSG00000196218	0.00557599	0.0125445	-0.0190112	0.0301631		ENSG00000196218	-0.102699	0.15731	-0.411027	0.20563		ENSG00000196218	0.283722	0.005102
ENSG00000196275	-0.0899853	0.0767005	-0.240318	0.0603476		ENSG00000196275	-0.307906	0.178736	-0.658229	0.0424169		ENSG00000196275	0.120621	0.003754
ENSG00000196284	-0.0258951	0.0148115	-0.0549255	0.00313537		ENSG00000196284	-0.837247	0.283418	-1.39275	-0.281747		ENSG00000196284	0.321049	4.976e-06
ENSG00000196305	0.0481435	0.0337171	-0.0179421	0.114229		ENSG00000196305	-0.353796	0.160616	-0.668602	-0.0389892		ENSG00000196305	0.126777	0.009345
ENSG00000196329	4.61754e-06	0.00815447	-0.0159781	0.0159874		ENSG00000196329	-0.0660751	0.197389	-0.452959	0.320808		ENSG00000196329	0.185461	0.006685
ENSG00000196357	0.271684	0.212498	-0.144811	0.688179		ENSG00000196357	-0.240115	0.177234	-0.587493	0.107263		ENSG00000196357	0.232436	0.0003484
ENSG00000196391	-0.000685523	0.0139597	-0.0280465	0.0266754		ENSG00000196391	-1.51336	0.66574	-2.81821	-0.208511		ENSG00000196391	0.1445	0.00474
ENSG00000196436	-0.20227	0.200576	-0.595399	0.190859		ENSG00000196436	-0.223223	0.212161	-0.63906	0.192613		ENSG00000196436	0.278371	0.001206
ENSG00000196458	0.0127396	0.0115952	-0.00998712	0.0354662		ENSG00000196458	-0.640002	0.240489	-1.11136	-0.168643		ENSG00000196458	0.183057	0.003476
ENSG00000196476	-0.0121331	0.149274	-0.304709	0.280443		ENSG00000196476	-1.04067	0.53836	-2.09585	0.0145163		ENSG00000196476	0.314332	0.0013
ENSG00000196653	0.185985	0.0739785	0.0409868	0.330982		ENSG00000196653	0.254743	0.0807345	0.096503	0.412982		ENSG00000196653	0.214726	0.0003387
ENSG00000196655	0.251873	0.125657	0.00558417	0.498161		ENSG00000196655	-0.559769	0.463511	-1.46825	0.348712		ENSG00000196655	0.282322	0.001125
ENSG00000196684	-0.0575977	0.0219246	-0.10057	-0.0146255		ENSG00000196684	-0.399333	0.151614	-0.696496	-0.10217		ENSG00000196684	0.143318	0.00291
ENSG00000196715	0.0532704	0.0404654	-0.0260418	0.132583		ENSG00000196715	-0.640489	0.223935	-1.0794	-0.201575		ENSG00000196715	0.129387	0.009183
ENSG00000196735	0.0117635	0.0147342	-0.0171155	0.0406425		ENSG00000196735	-0.861111	0.844761	-2.51684	0.79462		ENSG00000196735	0.267789	0.0002008
ENSG00000196873	-0.014945	0.0125336	-0.039511	0.00962091		ENSG00000196873	-0.578917	0.221314	-1.01269	-0.145142		ENSG00000196873	0.16845	0.0002708
ENSG00000196993	-0.00736493	0.0102968	-0.0275467	0.0128169		ENSG00000196993	-0.709455	0.553033	-1.7934	0.374489		ENSG00000196993	0.151943	0.0005936
ENSG00000197128	0.0572415	0.0979119	-0.134666	0.249149		ENSG00000197128	-0.996817	0.490164	-1.95754	-0.0360952		ENSG00000197128	0.343501	0.0007596
ENSG00000197279	0.049571	0.0331204	-0.0153449	0.114487		ENSG00000197279	-0.597519	0.175573	-0.941642	-0.253396		ENSG00000197279	0.141655	0.007971
ENSG00000197345	0.012575	0.38486	-0.741751	0.766901		ENSG00000197345	-0.464298	0.221083	-0.897622	-0.0309744		ENSG00000197345	0.286404	6.774e-05
ENSG00000197360	0.0198874	0.0137689	-0.00709957	0.0468744		ENSG00000197360	-1.39083	1.11922	-3.58451	0.802844		ENSG00000197360	0.193228	0.008113
ENSG00000197375	0.0825169	0.062366	-0.0397204	0.204754		ENSG00000197375	-0.273381	0.213286	-0.691421	0.144659		ENSG00000197375	0.160095	0.005284
ENSG00000197381	-0.003361	0.0130132	-0.0288669	0.0221449		ENSG00000197381	-0.878115	0.217154	-1.30374	-0.452493		ENSG00000197381	0.540463	0.0006609
ENSG00000197408	-0.0495008	0.0788953	-0.204136	0.105134		ENSG00000197408	-0.284856	0.290021	-0.853298	0.283585		ENSG00000197408	0.299451	0.002388
ENSG00000197444	0.00351704	0.00274559	-0.00186432	0.00889841		ENSG00000197444	-0.773546	0.393245	-1.54431	-0.00278563		ENSG00000197444	0.255902	0.001772
ENSG00000197465	0.0390651	0.0578035	-0.0742297	0.15236		ENSG00000197465	-0.572771	0.190147	-0.945458	-0.200084		ENSG00000197465	0.15468	0.006493
ENSG00000197535	-0.0155786	0.191003	-0.389944	0.358786		ENSG00000197535	-0.78549	0.256729	-1.28868	-0.282301		ENSG00000197535	0.328197	4.118e-07
ENSG00000197548	0.0107589	0.00422919	0.00246968	0.0190481		ENSG00000197548	-0.271958	0.181815	-0.628315	0.084399		ENSG00000197548	0.268786	0.007481
ENSG00000197697	0.0258606	0.0193639	-0.0120927	0.0638138		ENSG00000197697	-0.212929	0.196248	-0.597575	0.171717		ENSG00000197697	0.150837	0.007933
ENSG00000197728	-0.236856	0.349605	-0.922081	0.448369		ENSG00000197728	-1.08295	0.419912	-1.90598	-0.25992		ENSG00000197728	0.368932	1.517e-06
ENSG00000197782	0.000379038	0.00497047	-0.00936309	0.0101212		ENSG00000197782	-0.778394	0.213128	-1.19613	-0.360662		ENSG00000197782	0.210047	0.0006713
ENSG00000197888	0.392806	0.141666	0.115141	0.670471		ENSG00000197888	0.179649	0.202082	-0.216432	0.575729		ENSG00000197888	0.308366	0.002842
ENSG00000197927	0.0267148	0.17651	-0.319245	0.372675		ENSG00000197927	-0.732383	0.449995	-1.61437	0.149607		ENSG00000197927	0.393141	1.53e-06
ENSG00000197980	-0.0234327	0.0605551	-0.142121	0.0952552		ENSG00000197980	0.170354	0.122777	-0.0702898	0.410997		ENSG00000197980	0.148779	0.003
ENSG00000198026	0.0121484	0.019142	-0.0253699	0.0496666		ENSG00000198026	-0.77272	0.18354	-1.13246	-0.412981		ENSG00000198026	0.159841	0.004643
ENSG00000198040	-0.186451	0.191341	-0.561478	0.188577		ENSG00000198040	-0.807892	0.440751	-1.67176	0.0559794		ENSG00000198040	0.222183	0.005848
ENSG00000198081	-0.0648293	0.0334247	-0.130342	0.000683221		ENSG00000198081	-0.172362	0.105777	-0.379684	0.0349599		ENSG00000198081	0.173563	0.007228
ENSG00000198369	-0.0566013	0.041462	-0.137867	0.0246641		ENSG00000198369	-0.324179	0.243761	-0.801951	0.153592		ENSG00000198369	0.207702	0.0005884
ENSG00000198373	-0.0117083	0.0247214	-0.0601623	0.0367457		ENSG00000198373	-0.353145	0.283762	-0.909318	0.203028		ENSG00000198373	0.177809	0.008304
ENSG00000198502	0.24955	0.131322	-0.00783971	0.506941		ENSG00000198502	0.238503	0.150703	-0.0568748	0.53388		ENSG00000198502	0.525427	1.978e-10
ENSG00000198633	-0.195668	0.211871	-0.610935	0.219598		ENSG00000198633	-1.62605	1.86811	-5.28755	2.03545		ENSG00000198633	0.492637	0.001332
ENSG00000198874	0.0163978	0.0205822	-0.0239432	0.0567389		ENSG00000198874	-0.375743	0.139861	-0.649871	-0.101615		ENSG00000198874	0.124697	0.003079
ENSG00000198879	-0.462334	0.464082	-1.37194	0.447267		ENSG00000198879	-0.453677	0.211355	-0.867932	-0.0394213		ENSG00000198879	0.339009	0.005942
ENSG00000198885	0.0453668	0.0180051	0.0100769	0.0806568		ENSG00000198885	-0.823363	0.341653	-1.493	-0.153723		ENSG00000198885	0.145508	0.001153
ENSG00000198920	0.00510004	0.0157148	-0.025701	0.035901		ENSG00000198920	0.120351	0.152515	-0.178579	0.419281		ENSG00000198920	0.722505	0.006988
ENSG00000198933	0.153027	0.0516912	0.0517125	0.254342		ENSG00000198933	-0.364609	0.205727	-0.767835	0.0386158		ENSG00000198933	0.162684	0.003441
ENSG00000203666	-1.31498	1.30549	-3.87375	1.24378		ENSG00000203666	-0.439706	0.292233	-1.01248	0.13307		ENSG00000203666	0.426266	2.453e-05
ENSG00000203791	-0.0193916	0.136103	-0.286154	0.247371		ENSG00000203791	0.121179	0.108779	-0.0920287	0.334386		ENSG00000203791	0.330902	3.828e-05
ENSG00000203827	0.0036109	0.0196859	-0.0349735	0.0421952		ENSG00000203827	-0.441331	0.271292	-0.973064	0.0904016		ENSG00000203827	0.237804	6.076e-05
ENSG00000203871	0.0176189	0.0508358	-0.0820194	0.117257		ENSG00000203871	-0.590416	0.216915	-1.01557	-0.165261		ENSG00000203871	0.146844	0.001394
ENSG00000204001	0.112716	0.183463	-0.246872	0.472304		ENSG00000204001	0.243803	0.115398	0.0176236	0.469983		ENSG00000204001	0.500867	7.482e-06
ENSG00000204147	0.152165	0.0863459	-0.0170727	0.321403		ENSG00000204147	0.274146	0.107639	0.0631747	0.485118		ENSG00000204147	0.475643	0.000105
ENSG00000204169	-0.0188357	0.0172814	-0.0527072	0.0150358		ENSG00000204169	-0.0705462	0.226218	-0.513933	0.37284		ENSG00000204169	0.386031	0.001402
ENSG00000204228	-0.00600043	0.015309	-0.0360061	0.0240053		ENSG00000204228	-0.891971	0.292082	-1.46445	-0.319489		ENSG00000204228	0.24918	0.008086
ENSG00000204301	0.153224	0.0955297	-0.0340142	0.340462		ENSG00000204301	-0.121781	0.17548	-0.465722	0.222161		ENSG00000204301	0.291748	0.000111
ENSG00000204520	0.116731	0.122616	-0.123596	0.357059		ENSG00000204520	-0.334409	0.184723	-0.696467	0.0276478		ENSG00000204520	0.213374	0.000405
ENSG00000204525	-0.0732133	0.336948	-0.733631	0.587204		ENSG00000204525	-0.257566	0.195184	-0.640127	0.124994		ENSG00000204525	0.349759	8.197e-06
ENSG00000204531	-0.718685	0.748842	-2.18642	0.749046		ENSG00000204531	0.17529	0.0922454	-0.0055111	0.356091		ENSG00000204531	0.333703	6.962e-05
ENSG00000204536	0.0540058	0.0352798	-0.0151425	0.123154		ENSG00000204536	-0.475298	0.404605	-1.26832	0.317727		ENSG00000204536	0.294951	0.0001116
ENSG00000204624	-0.0142711	0.0213206	-0.0560594	0.0275172		ENSG00000204624	-0.321481	0.238376	-0.788698	0.145736		ENSG00000204624	0.246061	0.006836
ENSG00000204642	-0.229024	0.173588	-0.569256	0.111209		ENSG00000204642	-0.54117	0.230953	-0.993837	-0.0885023		ENSG00000204642	0.24533	0.000342
ENSG00000204839	0.0877974	0.0427194	0.00406736	0.171528		ENSG00000204839	-1.34464	0.563971	-2.45002	-0.239253		ENSG00000204839	0.185933	0.007451
ENSG00000205020	0.0266387	0.0141866	-0.00116694	0.0544444		ENSG00000205020	-0.339723	0.315801	-0.958694	0.279247		ENSG00000205020	0.284193	0.0008155
ENSG00000205038	0.123979	0.0827742	-0.0382585	0.286216		ENSG00000205038	0.328902	0.0898592	0.152778	0.505026		ENSG00000205038	0.468742	3.363e-12
ENSG00000205464	0.0114848	0.0274835	-0.0423828	0.0653524		ENSG00000205464	-0.35053	0.224892	-0.791318	0.0902571		ENSG00000205464	0.403846	4.751e-07
ENSG00000205560	0.194082	0.0728928	0.0512124	0.336952		ENSG00000205560	-0.314011	0.170491	-0.648174	0.0201521		ENSG00000205560	0.346111	0.005466
ENSG00000205571	-0.0260916	0.0287698	-0.0824803	0.0302972		ENSG00000205571	0.0763178	0.0395707	-0.00124075	0.153876		ENSG00000205571	0.22292	0.0001299
ENSG00000205683	0.00234685	0.00221527	-0.00199508	0.00668878		ENSG00000205683	-1.12323	0.65624	-2.40946	0.162999		ENSG00000205683	0.250842	0.003599
ENSG00000205710	0.0590435	0.0608275	-0.0601784	0.178265		ENSG00000205710	-0.959932	0.315759	-1.57882	-0.341044		ENSG00000205710	0.160076	0.007637
ENSG00000205808	-0.0114432	0.0333294	-0.0767688	0.0538823		ENSG00000205808	-0.28682	0.210165	-0.698743	0.125102		ENSG00000205808	0.249061	0.007087
ENSG00000205832	-0.102907	0.150676	-0.398231	0.192417		ENSG00000205832	-0.802826	0.250931	-1.29465	-0.311001		ENSG00000205832	0.186115	0.001066
ENSG00000206077	0.157274	0.103557	-0.0456968	0.360246		ENSG00000206077	-0.42911	0.191678	-0.804798	-0.0534216		ENSG00000206077	0.359408	0.005726
ENSG00000206503	0.0788711	0.0460545	-0.0113958	0.169138		ENSG00000206503	-0.425271	0.204844	-0.826766	-0.0237763		ENSG00000206503	0.182223	0.002203
ENSG00000212670	-0.084951	0.0666146	-0.215516	0.0456135		ENSG00000212670	-0.813408	0.443966	-1.68358	0.0567657		ENSG00000212670	0.357989	2.001e-05
ENSG00000213213	-0.0309272	0.222767	-0.467551	0.405696		ENSG00000213213	-0.764557	0.266909	-1.2877	-0.241415		ENSG00000213213	0.254656	0.003216
ENSG00000213214	-0.03085	0.0120456	-0.0544594	-0.00724058		ENSG00000213214	-1.99355	1.36249	-4.66403	0.676917		ENSG00000213214	0.242609	0.0006469
ENSG00000213221	-1.89538	0.656962	-3.18303	-0.607737		ENSG00000213221	-0.101054	0.231412	-0.554621	0.352514		ENSG00000213221	0.442759	0.004916
ENSG00000213918	0.0425699	0.0283403	-0.0129771	0.098117		ENSG00000213918	-0.796897	0.187927	-1.16524	-0.42856		ENSG00000213918	0.150037	0.004816
ENSG00000214078	0.0675986	0.0254311	0.0177537	0.117444		ENSG00000214078	-0.0792398	0.139154	-0.351982	0.193502		ENSG00000214078	0.310548	2.033e-09
ENSG00000214087	0.0689811	0.0664824	-0.0613244	0.199287		ENSG00000214087	-0.819721	0.503811	-1.80719	0.167749		ENSG00000214087	0.360498	0.001209
ENSG00000214226	-0.00606188	0.00488073	-0.0156281	0.00350434		ENSG00000214226	-1.05459	0.313213	-1.66849	-0.440694		ENSG00000214226	0.305636	0.0003226
ENSG00000214309	0.360957	0.222705	-0.0755454	0.797459		ENSG00000214309	-0.569591	0.231793	-1.02391	-0.115277		ENSG00000214309	0.313162	0.003147
ENSG00000215114	0.182652	0.0929208	0.000527056	0.364777		ENSG00000215114	-0.2333	0.251377	-0.725998	0.259399		ENSG00000215114	0.195499	0.005051
ENSG00000215717	-0.00205446	0.0196993	-0.0406651	0.0365562		ENSG00000215717	-0.086749	0.141635	-0.364354	0.190856		ENSG00000215717	0.186546	0.009645
ENSG00000215845	-0.161379	0.191217	-0.536165	0.213407		ENSG00000215845	-0.586899	0.279726	-1.13516	-0.0386356		ENSG00000215845	0.397548	0.002056
ENSG00000215912	-0.0300247	0.0596422	-0.146923	0.0868741		ENSG00000215912	-0.474922	0.2388	-0.942969	-0.00687378		ENSG00000215912	0.259979	0.007706
ENSG00000217442	0.0400906	0.0338911	-0.026336	0.106517		ENSG00000217442	-0.607784	0.17943	-0.959466	-0.256102		ENSG00000217442	0.23801	0.006147
ENSG00000217702	0.0934037	0.0584753	-0.0212079	0.208015		ENSG00000217702	0.190661	0.10373	-0.0126493	0.393972		ENSG00000217702	0.408947	3.71e-05
ENSG00000218537	0.302639	0.163341	-0.0175086	0.622787		ENSG00000218537	0.266661	0.127983	0.015815	0.517507		ENSG00000218537	0.552308	1.042e-09
ENSG00000218823	-0.196194	0.203005	-0.594084	0.201696		ENSG00000218823	-0.594235	0.246205	-1.0768	-0.111674		ENSG00000218823	0.26117	0.00414
ENSG00000219481	-0.0189983	0.0116031	-0.0417404	0.00374379		ENSG00000219481	-0.584147	0.170542	-0.91841	-0.249884		ENSG00000219481	0.243701	0.00112
ENSG00000219626	-0.138996	0.117837	-0.369958	0.091965		ENSG00000219626	-0.433982	0.175396	-0.777758	-0.0902056		ENSG00000219626	0.26964	0.0009047
ENSG00000221838	-0.00716707	0.140617	-0.282777	0.268443		ENSG00000221838	-0.434904	0.197533	-0.822069	-0.0477392		ENSG00000221838	0.347217	6.85e-05
ENSG00000221947	-0.138741	0.200886	-0.532478	0.254996		ENSG00000221947	-0.0902979	0.142852	-0.370288	0.189692		ENSG00000221947	0.237009	2.142e-09
ENSG00000223510	0.00529504	0.0156334	-0.0253464	0.0359365		ENSG00000223510	-0.320448	0.246653	-0.803888	0.162991		ENSG00000223510	0.406239	2.931e-05
ENSG00000224051	-0.0170903	0.0142199	-0.0449614	0.0107807		ENSG00000224051	-0.142111	0.153851	-0.443658	0.159436		ENSG00000224051	0.322129	0.004193
ENSG00000224389	-0.0144489	0.0362908	-0.0855788	0.056681		ENSG00000224389	0.173213	0.0928076	-0.0086901	0.355116		ENSG00000224389	0.282071	0.002129
ENSG00000225697	0.0922429	0.080055	-0.064665	0.249151		ENSG00000225697	-0.313006	0.229167	-0.762173	0.136161		ENSG00000225697	0.094119	0.007057
ENSG00000226124	0.106969	0.043785	0.0211502	0.192787		ENSG00000226124	0.116645	0.110634	-0.100197	0.333487		ENSG00000226124	0.406269	4.268e-08
ENSG00000228049	0.00572543	0.046629	-0.0856675	0.0971183		ENSG00000228049	-0.672064	0.399038	-1.45418	0.110052		ENSG00000228049	0.409892	3.326e-05
ENSG00000228157	0.0193565	0.0510022	-0.0806078	0.119321		ENSG00000228157	-0.204411	0.193825	-0.584309	0.175486		ENSG00000228157	0.373722	1.227e-06
ENSG00000228570	-0.00047796	0.0105793	-0.0212134	0.0202575		ENSG00000228570	0.233607	0.102433	0.0328379	0.434375		ENSG00000228570	0.258039	0.001216
ENSG00000228696	-0.00685821	0.0165415	-0.0392796	0.0255632		ENSG00000228696	0.225259	0.11535	-0.000826162	0.451344		ENSG00000228696	0.566851	2.625e-05
ENSG00000229676	-0.0231738	0.103165	-0.225376	0.179029		ENSG00000229676	-0.387893	0.232294	-0.84319	0.0674027		ENSG00000229676	0.112196	0.003322
ENSG00000231360	-0.0376942	0.018249	-0.0734622	-0.00192613		ENSG00000231360	-0.877182	0.330602	-1.52516	-0.229201		ENSG00000231360	0.593759	8.28e-12
ENSG00000232629	0.0438022	0.0818477	-0.116619	0.204224		ENSG00000232629	0.0368035	0.167218	-0.290945	0.364552		ENSG00000232629	0.481353	2.054e-15
ENSG00000232653	-0.20406	0.212058	-0.619694	0.211574		ENSG00000232653	-0.496537	0.239758	-0.966463	-0.0266111		ENSG00000232653	0.239944	0.009106
ENSG00000234444	0.0525747	0.0609964	-0.0669781	0.172128		ENSG00000234444	-0.493376	0.219782	-0.924148	-0.0626034		ENSG00000234444	0.295017	5.242e-05
ENSG00000236624	0.452272	0.138833	0.180159	0.724385		ENSG00000236624	0.321734	0.140262	0.0468195	0.596648		ENSG00000236624	0.551835	1.11e-16
ENSG00000236939	-0.0218016	0.00739533	-0.0362964	-0.0073067		ENSG00000236939	-0.0512549	0.165821	-0.376264	0.273755		ENSG00000236939	0.200988	0.005967
ENSG00000237541	-0.037056	0.0215944	-0.0793811	0.00526906		ENSG00000237541	-0.977142	1.16328	-3.25718	1.30289		ENSG00000237541	0.460948	2.22e-16
ENSG00000238083	-0.0243572	0.0513832	-0.125068	0.0763538		ENSG00000238083	-0.723492	0.667131	-2.03107	0.584085		ENSG00000238083	0.463509	6.032e-13
ENSG00000240344	0.106445	0.0805615	-0.0514557	0.264346		ENSG00000240344	-2.71672	2.48207	-7.58158	2.14814		ENSG00000240344	0.300688	3.685e-08
ENSG00000240563	0.0729459	0.0218217	0.0301754	0.115716		ENSG00000240563	-0.158879	0.257296	-0.66318	0.345422		ENSG00000240563	0.202141	0.008747
ENSG00000240972	0.00598162	0.0292436	-0.0513358	0.0632991		ENSG00000240972	-0.669449	0.408323	-1.46976	0.130865		ENSG00000240972	0.572611	1.137e-07
ENSG00000241258	0.0129343	0.0402582	-0.0659717	0.0918404		ENSG00000241258	-0.132977	0.132939	-0.393538	0.127583		ENSG00000241258	0.09978	0.008745
ENSG00000241852	-0.062519	0.0545189	-0.169376	0.044338		ENSG00000241852	-0.929887	0.239013	-1.39835	-0.461422		ENSG00000241852	0.294008	0.002473
ENSG00000242114	-0.0467322	0.119363	-0.280683	0.187218		ENSG00000242114	-0.0762931	0.151819	-0.373859	0.221272		ENSG00000242114	0.306408	0.001051
ENSG00000242550	0.225786	0.164166	-0.0959795	0.547552		ENSG00000242550	-0.435937	0.214687	-0.856723	-0.0151506		ENSG00000242550	0.146251	0.008875
ENSG00000243452	0.00343297	0.0140067	-0.0240202	0.0308861		ENSG00000243452	-1.48827	0.524393	-2.51608	-0.460461		ENSG00000243452	0.100058	0.004154
ENSG00000243566	-0.0585315	0.0185204	-0.0948314	-0.0222316		ENSG00000243566	-0.480425	0.155762	-0.785718	-0.175132		ENSG00000243566	0.256776	0.0002349
ENSG00000244291	-0.0064085	0.0810206	-0.165209	0.152392		ENSG00000244291	-0.147026	0.152206	-0.445349	0.151297		ENSG00000244291	0.204739	0.001046
ENSG00000244731	-0.0359071	0.0302457	-0.0951887	0.0233744		ENSG00000244731	-0.16618	0.265293	-0.686155	0.353795		ENSG00000244731	0.13384	0.001245
ENSG00000244752	-0.023293	0.0321674	-0.0863411	0.0397552		ENSG00000244752	-0.229241	0.219352	-0.659171	0.200689		ENSG00000244752	0.420866	1.726e-07
ENSG00000245680	-0.0204632	0.0119332	-0.0438524	0.00292597		ENSG00000245680	-1.25999	0.518414	-2.27608	-0.243898		ENSG00000245680	0.116303	0.003287
ENSG00000248333	0.12345	0.0900604	-0.0530686	0.299968		ENSG00000248333	-0.582029	0.158073	-0.891852	-0.272207		ENSG00000248333	0.111338	0.006635
ENSG00000249915	0.0151821	0.160645	-0.299682	0.330047		ENSG00000249915	-0.422352	0.303025	-1.01628	0.171576		ENSG00000249915	0.40183	0.003289
ENSG00000250565	0.0580554	0.0650644	-0.0694708	0.185582		ENSG00000250565	-0.446891	0.37841	-1.18857	0.294792		ENSG00000250565	0.309806	4.466e-05
ENSG00000250673	0.155313	0.121402	-0.0826357	0.393261		ENSG00000250673	-0.609689	0.306129	-1.2097	-0.00967552		ENSG00000250673	0.298779	0.0001528
ENSG00000253831	-0.0135447	0.0081898	-0.0295967	0.00250729		ENSG00000253831	0.00155641	0.167959	-0.327643	0.330756		ENSG00000253831	0.212741	0.004444
ENSG00000255374	0.218196	0.0839669	0.0536213	0.382771		ENSG00000255374	-0.474185	0.29153	-1.04558	0.0972128		ENSG00000255374	0.307972	1.637e-08
ENSG00000255837	-0.680424	0.634538	-1.92412	0.563271		ENSG00000255837	-0.0791817	0.189084	-0.449786	0.291423		ENSG00000255837	0.236646	0.006087
ENSG00000256515	0.0156455	0.015474	-0.0146835	0.0459745		ENSG00000256515	-0.780085	0.328157	-1.42327	-0.136897		ENSG00000256515	0.25223	0.008123
ENSG00000257218	0.0112106	0.0123874	-0.0130688	0.0354899		ENSG00000257218	-0.177005	0.16861	-0.50748	0.15347		ENSG00000257218	0.33154	0.001932
ENSG00000257949	0.070958	0.0437732	-0.0148375	0.156753		ENSG00000257949	-2.83527	2.81075	-8.34434	2.67381		ENSG00000257949	0.341419	6.604e-05
ENSG00000258289	0.242719	0.085885	0.074384	0.411053		ENSG00000258289	0.110179	0.179896	-0.242417	0.462776		ENSG00000258289	0.549929	2.603e-10
ENSG00000259003	-0.137681	0.314521	-0.754142	0.478779		ENSG00000259003	-1.16506	0.732274	-2.60031	0.2702		ENSG00000259003	0.425682	0.001946
ENSG00000259363	0.100435	0.0565179	-0.0103402	0.21121		ENSG00000259363	0.0096116	0.194283	-0.371184	0.390407		ENSG00000259363	0.34398	0.0001857
ENSG00000259658	0.0453613	0.00847969	0.0287411	0.0619815		ENSG00000259658	-1.04645	0.2478	-1.53214	-0.560765		ENSG00000259658	0.285455	0.007803
ENSG00000266208	0.00803408	0.0103253	-0.0122035	0.0282717		ENSG00000266208	-0.722394	0.272813	-1.25711	-0.18768		ENSG00000266208	0.18121	0.009007
ENSG00000266967	-0.0734269	0.0515219	-0.17441	0.027556		ENSG00000266967	-0.702809	0.386677	-1.4607	0.0550782		ENSG00000266967	0.139372	0.004628
ENSG00000267368	0.0367195	0.0454612	-0.0523844	0.125823		ENSG00000267368	-0.0699691	0.111443	-0.288398	0.14846		ENSG00000267368	0.329579	0.0006575
ENSG00000267496	-0.00599539	0.047015	-0.0981448	0.0861541		ENSG00000267496	0.0922749	0.146633	-0.195125	0.379675		ENSG00000267496	0.293209	0.008016
ENSG00000267976	-0.00275196	0.0143329	-0.0308445	0.0253406		ENSG00000267976	-1.1011	0.283974	-1.65769	-0.544512		ENSG00000267976	0.185218	0.008083
ENSG00000268182	-0.26657	0.144794	-0.550367	0.0172265		ENSG00000268182	-0.390473	0.210945	-0.803925	0.0229796		ENSG00000268182	0.27774	0.003853
ENSG00000268466	0.0740754	0.0381417	-0.000682446	0.148833		ENSG00000268466	-0.685113	0.336763	-1.34517	-0.025057		ENSG00000268466	0.30329	0.0006443
ENSG00000268578	0.020222	0.068804	-0.114634	0.155078		ENSG00000268578	0.00436965	0.0269849	-0.0485208	0.0572601		ENSG00000268578	0.314058	1.61e-06
ENSG00000269028	-0.0294267	0.0221154	-0.0727728	0.0139194		ENSG00000269028	-0.64841	0.209762	-1.05954	-0.237277		ENSG00000269028	0.14905	0.008907
ENSG00000269343	-0.121216	0.109998	-0.336812	0.0943803		ENSG00000269343	-0.459085	0.251189	-0.951416	0.0332462		ENSG00000269343	0.237908	0.004226
ENSG00000271605	0.00807507	0.0113666	-0.0142034	0.0303535		ENSG00000271605	-0.143719	0.314231	-0.759611	0.472173		ENSG00000271605	0.316355	8.043e-05
